# Supplementary material for: Tris(2,2′-bipyridyl-κ2 N,N′)copper(II) sulfate 7.5-hydrate
Source: Acta Crystallogr Sect E Struct Rep Online. 2009 Jan 8;65(Pt 2):m129–30. doi: 10.1107/S1600536808043821 (PMC2968254; doi:10.1107/S1600536808043821)
Supplement: Supplementary file 1 [file e-65-0m129-sup1.cif]

##############################################################################
###                                                                        ###
###        Electronic paper (Acta Crystallographica Section E)             ###
###                                                                        ###
##############################################################################
#                                                                            #
# This CIF contains the data in a paper accepted for publication in Acta     #
# Crystallographica Section E. It conforms to the requirements of Notes      #
# for Authors for Section E, and has been peer reviewed under the auspices   #
# of the IUCr Commission on Journals.                                        #
#                                                                            #
# Full details of the Crystallographic Information File format               #
# are given in the paper "The Crystallographic Information File (CIF):       #
# a New Standard Archive File for Crystallography" by S. R. Hall, F. H.      #
# Allen and I. D. Brown [Acta Cryst. (1991), A47, 655-685].                  #
#                                                                            #
# The current version of the core CIF dictionary is obtainable from          #
# ftp://ftp.iucr.org/pub/cif_core.dic. The current version number is 2.4.    #
#                                                                            #
# Software is freely available for graphical display of the structure(s) in  #
# this CIF.  For information consult the CIF home page http://www.iucr.org/  #
# cif/home.html                                                              #
#                                                                            #
# This file may be used for bona fide research purposes within the           #
# scientific community so long as proper attribution is given to the journal # 
# article from which it was obtained.                                        #
#                                                                            #
##############################################################################
                                             
data_global
_audit_creation_method     'from SHELXL97 CIF and IUCr SHELXL97-template'
_journal_date_recd_electronic     2008-11-27
_journal_date_accepted     2008-12-24
_journal_name_full     'Acta Crystallographica, Section E'
_journal_year     2009
_journal_volume     65
_journal_issue      2
_journal_page_first     m129
_journal_page_last     m130
_journal_paper_category     QM
_journal_coeditor_code     AT2687
_publ_contact_author_name     'Huang, Wei'
_publ_contact_author_address
;
State Key Laboratory of Coordination Chemistry,
Nanjing National Laboratory of Microstructures,
School of Chemistry and Chemical Engineering,
Nanjing University,
Nanjing, 210093,
People's Republic of China
;
_publ_contact_author_email     'whuang@nju.edu.cn'
_publ_contact_author_fax     '86 25 83314502'
_publ_contact_author_phone     '86 25 83686526'
_publ_section_title
;
Tris(2,2'-bipyridyl-\k^2^<i>N</i>,<i>N</i>')copper(II) sulfate 7.5-hydrate
;
loop_
    _publ_author_name
    _publ_author_address
    'Xu, Feng'
;
State Key Laboratory of Coordination Chemistry,
Nanjing National Laboratory of Microstructures,
School of Chemistry and Chemical Engineering,
Nanjing University,
Nanjing, 210093,
People's Republic of China
;
    'You, Wei'
;
State Key Laboratory of Coordination Chemistry,
Nanjing National Laboratory of Microstructures,
School of Chemistry and Chemical Engineering,
Nanjing University,
Nanjing, 210093,
People's Republic of China
;
    'Huang, Wei'
;
State Key Laboratory of Coordination Chemistry,
Nanjing National Laboratory of Microstructures,
School of Chemistry and Chemical Engineering,
Nanjing University,
Nanjing, 210093,
People's Republic of China
;
_publ_section_synopsis     .
data_I
_audit_creation_method     SHELXL-97
_chemical_name_systematic
;
Tris(2,2'-bipyridyl-\k^2^<i>N</i>,<i>N</i>')copper(II) sulfate 7.5-hydrate
;
_chemical_name_common     ?
_chemical_formula_moiety     'C30 H24 Cu N6 2+, S O4 2-, 7.5(H2 O)'
_chemical_formula_sum     'C60 H78 Cu2 N12 O23 S2'
_chemical_formula_iupac     '[Cu (C10 H8 N2 )3 ] S O4, 7.5H2 O'
_chemical_formula_weight     763.27
_chemical_melting_point     ?
_symmetry_cell_setting     monoclinic
_symmetry_space_group_name_H-M     'C 2/c'
_symmetry_space_group_name_Hall     '-C 2yc'
loop_
    _symmetry_equiv_pos_as_xyz
    'x, y, z'
    '-x, y, -z+1/2'
    'x+1/2, y+1/2, z'
    '-x+1/2, y+1/2, -z+1/2'
    '-x, -y, -z'
    'x, -y, z-1/2'
    '-x+1/2, -y+1/2, -z'
    'x+1/2, -y+1/2, z-1/2'
_cell_length_a     22.857(5)
_cell_length_b     13.550(3)
_cell_length_c     24.709(5)
_cell_angle_alpha     90.00
_cell_angle_beta     114.753(3)
_cell_angle_gamma     90.00
_cell_volume     6950(2)
_cell_formula_units_Z     8
_cell_measurement_reflns_used     3884
_cell_measurement_theta_min     2.189
_cell_measurement_theta_max     22.948
_cell_measurement_temperature     291(2)
_exptl_crystal_description     block
_exptl_crystal_colour     red
_exptl_crystal_size_max     0.16
_exptl_crystal_size_mid     0.14
_exptl_crystal_size_min     0.12
_exptl_crystal_density_diffrn     1.459
_exptl_crystal_density_meas     ?
_exptl_crystal_density_method     'not measured'
_exptl_crystal_F_000     3184
_exptl_absorpt_coefficient_mu     0.757
_exptl_absorpt_correction_type     multi-scan
_exptl_absorpt_process_details     '(SADABS; Bruker, 2000)'
_exptl_absorpt_correction_T_min     0.8885
_exptl_absorpt_correction_T_max     0.9147
_exptl_special_details
;
The structure was solved by direct methods (Bruker, 2000) and successive
difference Fourier syntheses.
;
_diffrn_ambient_temperature     291(2)
_diffrn_radiation_type     MoK\a
_diffrn_radiation_wavelength     0.71073
_diffrn_radiation_source     'fine-focus sealed tube'
_diffrn_radiation_monochromator     graphite
_diffrn_measurement_device_type     'Bruker SMART APEX CCD area-detector'
_diffrn_measurement_method     '\f and \w scans'
_diffrn_detector_area_resol_mean     0
_diffrn_reflns_number     17073
_diffrn_reflns_av_R_equivalents     0.1181
_diffrn_reflns_av_sigmaI/netI     0.0974
_diffrn_reflns_theta_min     2.04
_diffrn_reflns_theta_max     25.00
_diffrn_reflns_theta_full     25.00
_diffrn_measured_fraction_theta_max     0.996
_diffrn_measured_fraction_theta_full     0.996
_diffrn_reflns_limit_h_min     -27
_diffrn_reflns_limit_h_max     26
_diffrn_reflns_limit_k_min     -16
_diffrn_reflns_limit_k_max     15
_diffrn_reflns_limit_l_min     -20
_diffrn_reflns_limit_l_max     29
_diffrn_standards_number     0
_diffrn_standards_interval_count     0
_diffrn_standards_interval_time     0
_diffrn_standards_decay_%     0
_refine_special_details
;
Refinement of <i>F</i>^2^ against ALL reflections. The weighted <i>R</i>-factor
<i>wR</i> and goodness of fit <i>S</i> are based on <i>F</i>^2^, conventional
<i>R</i>-factors <i>R</i> are based on <i>F</i>, with <i>F</i> set to zero for
negative <i>F</i>^2^. The threshold expression of <i>F</i>^2^ >
\s(<i>F</i>^2^) is used only for calculating <i>R</i>-factors(gt) <i>etc</i>.
and is not relevant to the choice of reflections for refinement.
<i>R</i>-factors based on <i>F</i>^2^ are statistically about twice as large
as those based on <i>F</i>, and <i>R</i>- factors based on ALL data will be
even larger.
;
_reflns_number_total     6101
_reflns_number_gt     3819
_reflns_threshold_expression     >2sigma(I)
_refine_ls_structure_factor_coef     Fsqd
_refine_ls_matrix_type     full
_refine_ls_R_factor_all     0.1033
_refine_ls_R_factor_gt     0.0731
_refine_ls_wR_factor_gt     0.1935
_refine_ls_wR_factor_ref     0.2094
_refine_ls_goodness_of_fit_ref     1.019
_refine_ls_restrained_S_all     1.087
_refine_ls_number_reflns     6101
_refine_ls_number_parameters     447
_refine_ls_number_restraints     1
_refine_ls_hydrogen_treatment     constr
_refine_ls_weighting_scheme     calc
_refine_ls_weighting_details
                 'calc w=1/[\s^2^(Fo^2^)+(0.1136P)^2^] where P=(Fo^2^+2Fc^2^)/3'
_atom_sites_solution_hydrogens     geom
_atom_sites_solution_primary     direct
_atom_sites_solution_secondary     difmap
_refine_ls_shift/su_max     0.000
_refine_ls_shift/su_mean     0.000
_refine_diff_density_max     1.046
_refine_diff_density_min     -0.655
_refine_ls_extinction_method     none
_refine_ls_extinction_coef     ?
loop_
    _atom_type_symbol
    _atom_type_description
    _atom_type_scat_dispersion_real
    _atom_type_scat_dispersion_imag
    _atom_type_scat_source
    'C' 'C' 0.0033 0.0016
                         'International Tables Vol C Tables 4.2.6.8 and 6.1.1.4'
    'H' 'H' 0.0000 0.0000
                         'International Tables Vol C Tables 4.2.6.8 and 6.1.1.4'
    'N' 'N' 0.0061 0.0033
                         'International Tables Vol C Tables 4.2.6.8 and 6.1.1.4'
    'O' 'O' 0.0106 0.0060
                         'International Tables Vol C Tables 4.2.6.8 and 6.1.1.4'
    'S' 'S' 0.1246 0.1234
                         'International Tables Vol C Tables 4.2.6.8 and 6.1.1.4'
    'Cu' 'Cu' 0.3201 1.2651
                         'International Tables Vol C Tables 4.2.6.8 and 6.1.1.4'
_computing_data_collection     'SMART (Bruker 2000)'
_computing_cell_refinement     'SMART (Bruker 2000)'
_computing_data_reduction     'SAINT (Bruker 2000)'
_computing_structure_solution     'SHELXTL  (Sheldrick, 2008)'
_computing_structure_refinement     'SHELXTL  (Sheldrick, 2008)'
_computing_molecular_graphics     'SHELXTL  (Sheldrick, 2008)'
_computing_publication_material     'SHELXTL  (Sheldrick, 2008)'
loop_
    _atom_site_type_symbol
    _atom_site_label
    _atom_site_fract_x
    _atom_site_fract_y
    _atom_site_fract_z
    _atom_site_U_iso_or_equiv
    _atom_site_adp_type
    _atom_site_calc_flag
    _atom_site_refinement_flags
    _atom_site_occupancy
    _atom_site_disorder_assembly
    _atom_site_disorder_group
    S S1 0.42784(10) 0.57281(13) 0.08973(9) 0.0894(6) Uani d . 1 . .
    C C1 0.1324(3) 0.4083(5) 0.1408(2) 0.0708(15) Uani d . 1 . .
    H H1 0.1529 0.4524 0.1255 0.085 Uiso calc R 1 . .
    C C2 0.1067(3) 0.3220(5) 0.1096(3) 0.0824(18) Uani d . 1 . .
    H H2 0.1078 0.3102 0.0729 0.099 Uiso calc R 1 . .
    C C3 0.0801(3) 0.2555(5) 0.1331(3) 0.0874(19) Uani d . 1 . .
    H H3 0.0643 0.1960 0.1137 0.105 Uiso calc R 1 . .
    C C4 0.0767(3) 0.2770(4) 0.1864(3) 0.0684(15) Uani d . 1 . .
    H H4 0.0577 0.2326 0.2029 0.082 Uiso calc R 1 . .
    C C5 0.1016(2) 0.3641(4) 0.2148(2) 0.0498(12) Uani d . 1 . .
    C C6 0.0984(2) 0.3943(4) 0.2711(2) 0.0498(11) Uani d . 1 . .
    C C7 0.0800(3) 0.3304(4) 0.3051(2) 0.0636(14) Uani d . 1 . .
    H H7 0.0683 0.2658 0.2927 0.076 Uiso calc R 1 . .
    C C8 0.0795(3) 0.3641(5) 0.3575(3) 0.0728(16) Uani d . 1 . .
    H H8 0.0678 0.3224 0.3812 0.087 Uiso calc R 1 . .
    C C9 0.0964(3) 0.4602(5) 0.3742(3) 0.0756(17) Uani d . 1 . .
    H H9 0.0957 0.4853 0.4090 0.091 Uiso calc R 1 . .
    C C10 0.1142(3) 0.5172(5) 0.3392(2) 0.0678(15) Uani d . 1 . .
    H H10 0.1260 0.5821 0.3510 0.081 Uiso calc R 1 . .
    C C11 0.0271(3) 0.6205(5) 0.1325(3) 0.0721(16) Uani d . 1 . .
    H H11 0.0300 0.5599 0.1161 0.087 Uiso calc R 1 . .
    C C12 -0.0242(3) 0.6800(5) 0.1014(3) 0.0790(17) Uani d . 1 . .
    H H12 -0.0561 0.6601 0.0650 0.095 Uiso calc R 1 . .
    C C13 -0.0273(3) 0.7690(5) 0.1253(3) 0.0802(18) Uani d . 1 . .
    H H13 -0.0615 0.8111 0.1045 0.096 Uiso calc R 1 . .
    C C14 0.0183(3) 0.7973(4) 0.1784(3) 0.0705(15) Uani d . 1 . .
    H H14 0.0154 0.8582 0.1945 0.085 Uiso calc R 1 . .
    C C15 0.0698(3) 0.7343(4) 0.2089(2) 0.0582(13) Uani d . 1 . .
    C C16 0.1229(3) 0.7589(4) 0.2661(2) 0.0560(13) Uani d . 1 . .
    C C17 0.1249(3) 0.8453(4) 0.2971(3) 0.0715(16) Uani d . 1 . .
    H H17 0.0912 0.8904 0.2821 0.086 Uiso calc R 1 . .
    C C18 0.1770(4) 0.8635(5) 0.3499(3) 0.0830(19) Uani d . 1 . .
    H H18 0.1785 0.9204 0.3715 0.100 Uiso calc R 1 . .
    C C19 0.2264(4) 0.7978(6) 0.3705(3) 0.090(2) Uani d . 1 . .
    H H19 0.2625 0.8091 0.4059 0.108 Uiso calc R 1 . .
    C C20 0.2214(3) 0.7145(5) 0.3375(3) 0.0778(17) Uani d . 1 . .
    H H20 0.2553 0.6697 0.3513 0.093 Uiso calc R 1 . .
    C C21 0.1931(3) 0.6569(4) 0.1482(3) 0.0675(15) Uani d . 1 . .
    H H21 0.1500 0.6752 0.1313 0.081 Uiso calc R 1 . .
    C C22 0.2310(3) 0.6824(4) 0.1188(3) 0.0761(17) Uani d . 1 . .
    H H22 0.2140 0.7171 0.0831 0.091 Uiso calc R 1 . .
    C C23 0.2949(3) 0.6545(5) 0.1444(3) 0.0766(17) Uani d . 1 . .
    H H23 0.3216 0.6690 0.1256 0.092 Uiso calc R 1 . .
    C C24 0.3184(3) 0.6059(4) 0.1970(3) 0.0657(15) Uani d . 1 . .
    H H24 0.3618 0.5890 0.2149 0.079 Uiso calc R 1 . .
    C C25 0.2786(2) 0.5809(4) 0.2246(2) 0.0534(12) Uani d . 1 . .
    C C26 0.3003(2) 0.5266(4) 0.2811(2) 0.0546(13) Uani d . 1 . .
    C C27 0.3634(3) 0.5014(4) 0.3150(3) 0.0696(15) Uani d . 1 . .
    H H27 0.3949 0.5171 0.3019 0.084 Uiso calc R 1 . .
    C C28 0.3800(3) 0.4535(4) 0.3678(3) 0.0820(19) Uani d . 1 . .
    H H28 0.4228 0.4376 0.3913 0.098 Uiso calc R 1 . .
    C C29 0.3331(3) 0.4290(5) 0.3860(3) 0.0830(19) Uani d . 1 . .
    H H29 0.3434 0.3959 0.4218 0.100 Uiso calc R 1 . .
    C C30 0.2710(3) 0.4539(4) 0.3507(3) 0.0740(17) Uani d . 1 . .
    H H30 0.2392 0.4366 0.3631 0.089 Uiso calc R 1 . .
    Cu Cu1 0.15887(3) 0.56061(4) 0.24096(2) 0.0490(3) Uani d . 1 . .
    N N1 0.1287(2) 0.4300(3) 0.19183(18) 0.0559(10) Uani d . 1 . .
    N N2 0.11595(19) 0.4868(3) 0.28857(17) 0.0516(10) Uani d . 1 . .
    N N3 0.0741(2) 0.6457(3) 0.1861(2) 0.0590(11) Uani d . 1 . .
    N N4 0.1712(2) 0.6944(3) 0.2874(2) 0.0601(11) Uani d . 1 . .
    N N5 0.2159(2) 0.6072(3) 0.19974(19) 0.0537(10) Uani d . 1 . .
    N N6 0.2534(2) 0.5025(3) 0.29848(19) 0.0585(11) Uani d . 1 . .
    O O1 0.4568(5) 0.6078(7) 0.1493(3) 0.200(4) Uani d . 1 . .
    O O2 0.3827(4) 0.4996(4) 0.0815(4) 0.174(3) Uani d . 1 . .
    O O3 0.3951(3) 0.6614(4) 0.0555(3) 0.137(2) Uani d . 1 . .
    O O4 0.4760(2) 0.5401(4) 0.0702(2) 0.1045(16) Uani d . 1 . .
    O O5 0.0637(2) 0.7425(3) 0.0186(2) 0.1016(14) Uani d . 1 . .
    H H5A 0.0291 0.7750 0.0005 0.152 Uiso d R 1 . .
    H H5B 0.0959 0.7792 0.0241 0.152 Uiso d R 1 . .
    O O6 0.5000 0.5176(9) 0.2500 0.219(6) Uani d S 1 . .
    H H6D 0.5056 0.5784 0.2592 0.329 Uiso d PR 0.50 . .
    H H6C 0.4774 0.5074 0.2131 0.329 Uiso d PR 0.50 . .
    O O7 0.2595(5) 0.6476(14) -0.0104(4) 0.351(10) Uani d . 1 . .
    H H7A 0.2253 0.6749 -0.0123 0.526 Uiso d R 1 . .
    H H7B 0.2971 0.6645 0.0247 0.526 Uiso d R 1 . .
    O O8 0.4481(3) 0.9589(4) 1.0027(3) 0.1213(18) Uani d . 1 . .
    H H8A 0.4197 1.0051 0.9820 0.182 Uiso d RD 1 . .
    H H8B 0.4479 0.9017 0.9914 0.182 Uiso d R 1 . .
    O O9 0.6920(4) 0.8321(7) 0.9638(4) 0.205(3) Uani d . 1 . .
    H H9A 0.7328 0.8264 0.9786 0.308 Uiso d R 1 . .
    H H9B 0.6721 0.8079 0.9831 0.308 Uiso d R 1 . .
    O O10 0.8312(3) 0.8473(5) 0.9860(3) 0.164(3) Uani d . 1 . .
    H H10C 0.8432 0.8932 1.0118 0.245 Uiso d R 1 . .
    H H10B 0.8650 0.8238 0.9845 0.245 Uiso d R 1 . .
    O O11 0.9604(2) 0.8820(3) 0.9955(2) 0.0963(14) Uani d . 1 . .
    H H11D 0.9513 0.9296 1.0131 0.144 Uiso d R 1 . .
    H H11C 0.9627 0.9007 0.9637 0.144 Uiso d R 1 . .
    O O12 0.3201(4) 1.0277(8) 0.9727(3) 0.223(4) Uani d . 1 . .
    H H12A 0.3281 0.9676 0.9763 0.335 Uiso d RD 1 . .
    H H12B 0.2866 1.0456 0.9762 0.335 Uiso d R 1 . .
loop_
    _atom_site_aniso_label
    _atom_site_aniso_U_11
    _atom_site_aniso_U_22
    _atom_site_aniso_U_33
    _atom_site_aniso_U_12
    _atom_site_aniso_U_13
    _atom_site_aniso_U_23
    S1 0.1284(15) 0.0786(12) 0.0998(14) -0.0109(11) 0.0858(13) -0.0126(10)
    C1 0.083(4) 0.079(4) 0.061(4) 0.009(3) 0.040(3) 0.001(3)
    C2 0.106(5) 0.086(5) 0.064(4) 0.003(4) 0.044(4) -0.016(4)
    C3 0.099(5) 0.078(5) 0.078(4) -0.001(4) 0.029(4) -0.024(4)
    C4 0.075(4) 0.060(4) 0.071(4) -0.006(3) 0.031(3) -0.010(3)
    C5 0.049(3) 0.047(3) 0.049(3) 0.004(2) 0.016(2) 0.003(2)
    C6 0.050(3) 0.050(3) 0.054(3) 0.006(2) 0.026(2) 0.004(2)
    C7 0.071(3) 0.055(3) 0.069(4) 0.000(3) 0.034(3) 0.008(3)
    C8 0.085(4) 0.083(4) 0.066(4) -0.004(3) 0.046(3) 0.014(3)
    C9 0.084(4) 0.098(5) 0.056(3) 0.000(4) 0.041(3) -0.001(3)
    C10 0.088(4) 0.063(4) 0.066(4) 0.000(3) 0.045(3) -0.003(3)
    C11 0.087(4) 0.069(4) 0.076(4) -0.010(3) 0.049(4) -0.016(3)
    C12 0.071(4) 0.091(5) 0.077(4) -0.010(4) 0.034(3) -0.001(4)
    C13 0.081(4) 0.081(5) 0.087(5) 0.014(4) 0.044(4) 0.019(4)
    C14 0.084(4) 0.053(3) 0.089(4) 0.010(3) 0.051(4) 0.003(3)
    C15 0.073(3) 0.049(3) 0.076(4) -0.004(3) 0.054(3) 0.005(3)
    C16 0.074(3) 0.044(3) 0.068(3) -0.005(3) 0.048(3) 0.000(3)
    C17 0.095(4) 0.059(4) 0.079(4) -0.001(3) 0.053(4) -0.003(3)
    C18 0.124(6) 0.063(4) 0.080(5) -0.013(4) 0.061(5) -0.012(3)
    C19 0.105(5) 0.093(5) 0.075(4) -0.023(4) 0.041(4) -0.010(4)
    C20 0.094(5) 0.066(4) 0.083(5) 0.005(3) 0.047(4) -0.002(3)
    C21 0.070(3) 0.064(4) 0.078(4) 0.007(3) 0.041(3) 0.005(3)
    C22 0.106(5) 0.067(4) 0.076(4) -0.005(4) 0.059(4) 0.003(3)
    C23 0.088(4) 0.080(4) 0.087(4) -0.012(4) 0.062(4) -0.004(4)
    C24 0.058(3) 0.072(4) 0.080(4) -0.006(3) 0.042(3) -0.009(3)
    C25 0.057(3) 0.051(3) 0.060(3) -0.008(2) 0.033(3) -0.012(2)
    C26 0.054(3) 0.047(3) 0.070(3) -0.005(2) 0.033(3) -0.013(3)
    C27 0.059(3) 0.067(4) 0.083(4) -0.001(3) 0.030(3) -0.005(3)
    C28 0.070(4) 0.075(4) 0.085(5) 0.011(3) 0.017(4) 0.007(4)
    C29 0.086(5) 0.079(5) 0.078(4) 0.014(4) 0.029(4) 0.018(3)
    C30 0.082(4) 0.074(4) 0.072(4) -0.005(3) 0.039(3) 0.012(3)
    Cu1 0.0589(4) 0.0479(4) 0.0492(4) -0.0018(3) 0.0316(3) -0.0012(3)
    N1 0.066(3) 0.057(3) 0.050(2) 0.001(2) 0.030(2) -0.001(2)
    N2 0.060(2) 0.055(3) 0.047(2) 0.001(2) 0.0291(19) -0.001(2)
    N3 0.074(3) 0.051(3) 0.069(3) -0.003(2) 0.048(3) -0.005(2)
    N4 0.071(3) 0.058(3) 0.062(3) 0.001(2) 0.038(2) -0.001(2)
    N5 0.062(3) 0.048(2) 0.063(3) 0.002(2) 0.038(2) 0.000(2)
    N6 0.066(3) 0.051(3) 0.065(3) 0.000(2) 0.033(2) 0.003(2)
    O1 0.327(12) 0.198(7) 0.112(5) -0.018(7) 0.128(7) -0.025(5)
    O2 0.206(7) 0.086(4) 0.325(10) -0.045(4) 0.205(7) -0.025(5)
    O3 0.185(6) 0.076(3) 0.210(7) 0.022(4) 0.143(5) 0.018(4)
    O4 0.112(4) 0.112(4) 0.118(4) 0.010(3) 0.075(3) -0.006(3)
    O5 0.101(3) 0.086(3) 0.110(3) -0.002(3) 0.036(3) 0.008(3)
    O6 0.277(14) 0.159(10) 0.116(7) 0.000 -0.021(8) 0.000
    O7 0.205(9) 0.75(3) 0.124(6) 0.178(14) 0.096(6) 0.082(12)
    O8 0.155(5) 0.098(4) 0.145(5) -0.003(3) 0.096(4) -0.009(3)
    O9 0.188(7) 0.220(9) 0.214(8) 0.002(7) 0.090(7) 0.004(7)
    O10 0.123(5) 0.180(6) 0.164(6) -0.035(5) 0.037(4) 0.006(5)
    O11 0.131(4) 0.085(3) 0.090(3) -0.003(3) 0.063(3) -0.006(3)
    O12 0.201(8) 0.351(12) 0.126(5) 0.137(8) 0.077(5) 0.104(7)
_geom_special_details
;
All e.s.d.'s (except the e.s.d. in the dihedral angle between two l.s. planes)
are estimated using the full covariance matrix. The cell e.s.d.'s are taken
into account individually in the estimation of e.s.d.'s in distances, angles
and torsion angles; correlations between e.s.d.'s in cell parameters are only
used when they are defined by crystal symmetry. An approximate (isotropic)
treatment of cell e.s.d.'s is used for estimating e.s.d.'s involving l.s.
planes.
;
loop_
    _geom_bond_atom_site_label_1
    _geom_bond_atom_site_label_2
    _geom_bond_site_symmetry_2
    _geom_bond_distance
    _geom_bond_publ_flag
    S1 O2 . 1.384(6) ?
    S1 O1 . 1.418(7) ?
    S1 O4 . 1.444(5) ?
    S1 O3 . 1.479(6) ?
    C1 N1 . 1.332(7) ?
    C1 C2 . 1.389(8) ?
    C1 H1 . 0.9300 ?
    C2 C3 . 1.346(9) ?
    C2 H2 . 0.9300 ?
    C3 C4 . 1.384(8) ?
    C3 H3 . 0.9300 ?
    C4 C5 . 1.369(7) ?
    C4 H4 . 0.9300 ?
    C5 N1 . 1.341(6) ?
    C5 C6 . 1.481(7) ?
    C6 N2 . 1.332(6) ?
    C6 C7 . 1.388(7) ?
    C7 C8 . 1.378(8) ?
    C7 H7 . 0.9300 ?
    C8 C9 . 1.372(8) ?
    C8 H8 . 0.9300 ?
    C9 C10 . 1.343(8) ?
    C9 H9 . 0.9300 ?
    C10 N2 . 1.334(6) ?
    C10 H10 . 0.9300 ?
    C11 N3 . 1.354(7) ?
    C11 C12 . 1.364(8) ?
    C11 H11 . 0.9300 ?
    C12 C13 . 1.357(9) ?
    C12 H12 . 0.9300 ?
    C13 C14 . 1.345(8) ?
    C13 H13 . 0.9300 ?
    C14 C15 . 1.393(7) ?
    C14 H14 . 0.9300 ?
    C15 N3 . 1.347(6) ?
    C15 C16 . 1.466(7) ?
    C16 N4 . 1.332(6) ?
    C16 C17 . 1.389(7) ?
    C17 C18 . 1.371(9) ?
    C17 H17 . 0.9300 ?
    C18 C19 . 1.358(9) ?
    C18 H18 . 0.9300 ?
    C19 C20 . 1.369(9) ?
    C19 H19 . 0.9300 ?
    C20 N4 . 1.317(7) ?
    C20 H20 . 0.9300 ?
    C21 N5 . 1.338(7) ?
    C21 C22 . 1.387(7) ?
    C21 H21 . 0.9300 ?
    C22 C23 . 1.377(9) ?
    C22 H22 . 0.9300 ?
    C23 C24 . 1.351(8) ?
    C23 H23 . 0.9300 ?
    C24 C25 . 1.388(7) ?
    C24 H24 . 0.9300 ?
    C25 N5 . 1.350(6) ?
    C25 C26 . 1.468(8) ?
    C26 N6 . 1.353(6) ?
    C26 C27 . 1.374(7) ?
    C27 C28 . 1.361(8) ?
    C27 H27 . 0.9300 ?
    C28 C29 . 1.364(9) ?
    C28 H28 . 0.9300 ?
    C29 C30 . 1.361(9) ?
    C29 H29 . 0.9300 ?
    C30 N6 . 1.351(7) ?
    C30 H30 . 0.9300 ?
    Cu1 N5 . 2.061(4) y
    Cu1 N2 . 2.076(4) y
    Cu1 N1 . 2.092(4) y
    Cu1 N4 . 2.100(4) y
    Cu1 N3 . 2.173(4) y
    Cu1 N6 . 2.176(4) y
    O5 H5A . 0.8500 ?
    O5 H5B . 0.8500 ?
    O6 H6D . 0.8500 ?
    O6 H6C . 0.8500 ?
    O7 H7A . 0.8497 ?
    O7 H7B . 0.9603 ?
    O8 H8A . 0.8927 ?
    O8 H8B . 0.8235 ?
    O9 H9A . 0.8500 ?
    O9 H9B . 0.8500 ?
    O10 H10C . 0.8497 ?
    O10 H10B . 0.8504 ?
    O11 H11D . 0.8499 ?
    O11 H11C . 0.8498 ?
    O12 H12A . 0.8306 ?
    O12 H12B . 0.8433 ?
loop_
    _geom_angle_atom_site_label_1
    _geom_angle_atom_site_label_2
    _geom_angle_atom_site_label_3
    _geom_angle_site_symmetry_1
    _geom_angle_site_symmetry_3
    _geom_angle
    _geom_angle_publ_flag
    O2 S1 O1 . . 112.8(5) ?
    O2 S1 O4 . . 111.0(4) ?
    O1 S1 O4 . . 111.1(5) ?
    O2 S1 O3 . . 109.3(4) ?
    O1 S1 O3 . . 103.0(5) ?
    O4 S1 O3 . . 109.4(3) ?
    N1 C1 C2 . . 122.1(6) ?
    N1 C1 H1 . . 118.9 ?
    C2 C1 H1 . . 118.9 ?
    C3 C2 C1 . . 119.1(6) ?
    C3 C2 H2 . . 120.4 ?
    C1 C2 H2 . . 120.4 ?
    C2 C3 C4 . . 119.0(6) ?
    C2 C3 H3 . . 120.5 ?
    C4 C3 H3 . . 120.5 ?
    C5 C4 C3 . . 119.5(6) ?
    C5 C4 H4 . . 120.2 ?
    C3 C4 H4 . . 120.2 ?
    N1 C5 C4 . . 121.6(5) ?
    N1 C5 C6 . . 115.3(4) ?
    C4 C5 C6 . . 123.1(5) ?
    N2 C6 C7 . . 121.2(4) ?
    N2 C6 C5 . . 115.9(4) ?
    C7 C6 C5 . . 122.9(5) ?
    C8 C7 C6 . . 119.1(5) ?
    C8 C7 H7 . . 120.5 ?
    C6 C7 H7 . . 120.5 ?
    C9 C8 C7 . . 119.0(5) ?
    C9 C8 H8 . . 120.5 ?
    C7 C8 H8 . . 120.5 ?
    C10 C9 C8 . . 118.4(5) ?
    C10 C9 H9 . . 120.8 ?
    C8 C9 H9 . . 120.8 ?
    N2 C10 C9 . . 124.3(6) ?
    N2 C10 H10 . . 117.9 ?
    C9 C10 H10 . . 117.9 ?
    N3 C11 C12 . . 123.0(6) ?
    N3 C11 H11 . . 118.5 ?
    C12 C11 H11 . . 118.5 ?
    C13 C12 C11 . . 118.0(6) ?
    C13 C12 H12 . . 121.0 ?
    C11 C12 H12 . . 121.0 ?
    C14 C13 C12 . . 121.1(6) ?
    C14 C13 H13 . . 119.4 ?
    C12 C13 H13 . . 119.4 ?
    C13 C14 C15 . . 119.1(6) ?
    C13 C14 H14 . . 120.4 ?
    C15 C14 H14 . . 120.4 ?
    N3 C15 C14 . . 120.9(5) ?
    N3 C15 C16 . . 115.4(5) ?
    C14 C15 C16 . . 123.6(5) ?
    N4 C16 C17 . . 120.4(5) ?
    N4 C16 C15 . . 116.5(4) ?
    C17 C16 C15 . . 123.1(5) ?
    C18 C17 C16 . . 119.4(6) ?
    C18 C17 H17 . . 120.3 ?
    C16 C17 H17 . . 120.3 ?
    C19 C18 C17 . . 119.5(6) ?
    C19 C18 H18 . . 120.2 ?
    C17 C18 H18 . . 120.2 ?
    C18 C19 C20 . . 117.9(7) ?
    C18 C19 H19 . . 121.0 ?
    C20 C19 H19 . . 121.0 ?
    N4 C20 C19 . . 123.6(6) ?
    N4 C20 H20 . . 118.2 ?
    C19 C20 H20 . . 118.2 ?
    N5 C21 C22 . . 123.0(5) ?
    N5 C21 H21 . . 118.5 ?
    C22 C21 H21 . . 118.5 ?
    C23 C22 C21 . . 117.7(6) ?
    C23 C22 H22 . . 121.2 ?
    C21 C22 H22 . . 121.2 ?
    C24 C23 C22 . . 119.7(5) ?
    C24 C23 H23 . . 120.2 ?
    C22 C23 H23 . . 120.2 ?
    C23 C24 C25 . . 120.8(5) ?
    C23 C24 H24 . . 119.6 ?
    C25 C24 H24 . . 119.6 ?
    N5 C25 C24 . . 120.1(5) ?
    N5 C25 C26 . . 115.9(4) ?
    C24 C25 C26 . . 124.0(5) ?
    N6 C26 C27 . . 121.1(5) ?
    N6 C26 C25 . . 115.2(4) ?
    C27 C26 C25 . . 123.8(5) ?
    C28 C27 C26 . . 120.2(6) ?
    C28 C27 H27 . . 119.9 ?
    C26 C27 H27 . . 119.9 ?
    C27 C28 C29 . . 119.3(6) ?
    C27 C28 H28 . . 120.4 ?
    C29 C28 H28 . . 120.4 ?
    C30 C29 C28 . . 118.8(6) ?
    C30 C29 H29 . . 120.6 ?
    C28 C29 H29 . . 120.6 ?
    N6 C30 C29 . . 123.1(6) ?
    N6 C30 H30 . . 118.4 ?
    C29 C30 H30 . . 118.4 ?
    N5 Cu1 N2 . . 166.92(16) y
    N5 Cu1 N1 . . 95.46(16) y
    N2 Cu1 N1 . . 78.61(16) y
    N5 Cu1 N4 . . 92.11(16) y
    N2 Cu1 N4 . . 95.40(16) y
    N1 Cu1 N4 . . 169.44(17) y
    N5 Cu1 N3 . . 96.47(16) y
    N2 Cu1 N3 . . 95.70(15) y
    N1 Cu1 N3 . . 95.48(16) y
    N4 Cu1 N3 . . 76.32(18) y
    N5 Cu1 N6 . . 76.90(17) y
    N2 Cu1 N6 . . 91.77(16) y
    N1 Cu1 N6 . . 93.93(16) y
    N4 Cu1 N6 . . 94.94(17) y
    N3 Cu1 N6 . . 168.97(16) y
    C1 N1 C5 . . 118.5(5) ?
    C1 N1 Cu1 . . 126.9(4) ?
    C5 N1 Cu1 . . 114.6(3) ?
    C6 N2 C10 . . 118.1(4) ?
    C6 N2 Cu1 . . 114.8(3) ?
    C10 N2 Cu1 . . 126.2(4) ?
    C15 N3 C11 . . 117.8(5) ?
    C15 N3 Cu1 . . 114.5(4) ?
    C11 N3 Cu1 . . 127.7(4) ?
    C20 N4 C16 . . 119.1(5) ?
    C20 N4 Cu1 . . 123.9(4) ?
    C16 N4 Cu1 . . 116.8(4) ?
    C21 N5 C25 . . 118.8(4) ?
    C21 N5 Cu1 . . 123.4(3) ?
    C25 N5 Cu1 . . 117.7(3) ?
    C30 N6 C26 . . 117.5(5) ?
    C30 N6 Cu1 . . 128.2(4) ?
    C26 N6 Cu1 . . 114.1(3) ?
    H5A O5 H5B . . 109.5 ?
    H6D O6 H6C . . 113.6 ?
    H7A O7 H7B . . 113.6 ?
    H8A O8 H8B . . 124.6 ?
    H9A O9 H9B . . 118.1 ?
    H10C O10 H10B . . 107.2 ?
    H11D O11 H11C . . 111.7 ?
    H12A O12 H12B . . 116.1 ?
loop_
    _geom_hbond_atom_site_label_D
    _geom_hbond_atom_site_label_H
    _geom_hbond_atom_site_label_A
    _geom_hbond_site_symmetry_A
    _geom_hbond_distance_DH
    _geom_hbond_distance_HA
    _geom_hbond_distance_DA
    _geom_hbond_angle_DHA
    _geom_hbond_publ_flag
    O6 H6C O1 . 0.85 1.98 2.570(9) 125 yes
    O6 H6D O1 2_655 0.85 2.09 2.570(9) 115 yes
    O7 H7A O7 7_565 0.85 2.46 2.89(3) 112 yes
    O7 H7B O3 . 0.96 2.04 2.840(14) 139 yes
    O8 H8A O12 . 0.89 2.21 2.857(12) 129 yes
    O9 H9A O10 . 0.85 2.20 3.001(13) 157 yes
    O10 H10B O11 . 0.85 2.23 2.901(9) 136 yes
    O12 H12A O8 . 0.83 2.54 2.857(12) 104 yes
    C17 H17 O6 3_455 0.93 2.56 3.489(11) 175 yes
    C18 H18 O2 4_555 0.93 2.41 3.174(12) 139 yes
    C20 H20 N6 . 0.93 2.61 3.210(8) 123 yes
    C28 H28 O4 2_655 0.93 2.52 3.215(9) 132 yes
