# Supplementary material for: Tris(2,2′-bipyridyl-κ2 N,N′)copper(II) sulfate 7.5-hydrate
Source: Acta Crystallogr Sect E Struct Rep Online. 2009 Jan 8;65(Pt 2):m129–30. doi: 10.1107/S1600536808043821 (PMC2968254; doi:10.1107/S1600536808043821)
Supplement: Supplementary file 2 [file e-65-0m129-Isup2.hkl]

# 
# h,k,l, Fc-squared, Fo-squared, sigma(Fo-squared) and status flag 
# 
data_I
_shelx_title ' 281116C_0m in C2/c' 
_shelx_refln_list_code          4 
_shelx_F_calc_maximum      417.61 
_exptl_crystal_F_000      3184.00 
_reflns_d_resolution_high  0.8409 
 
loop_ 
 _symmetry_equiv_pos_as_xyz 
 'x, y, z' 
 '-x, y, -z+1/2' 
 'x+1/2, y+1/2, z' 
 '-x+1/2, y+1/2, -z+1/2' 
 '-x, -y, -z' 
 'x, -y, z-1/2' 
 '-x+1/2, -y+1/2, -z' 
 'x+1/2, -y+1/2, z-1/2' 
 
_cell_length_a    22.8565 
_cell_length_b    13.5503 
_cell_length_c    24.7088 
_cell_angle_alpha  90.000 
_cell_angle_beta  114.753 
_cell_angle_gamma  90.000 
 
_shelx_F_squared_multiplier     1.000 
 
loop_ 
 _refln_index_h 
 _refln_index_k 
 _refln_index_l 
 _refln_F_squared_calc 
 _refln_F_squared_meas 
 _refln_F_squared_sigma 
 _refln_observed_status 
   4   0   0    95119.36    77322.78   7984.78 o 
   6   0   0    10163.23    10023.46   1619.28 o 
   8   0   0     6673.21     4500.40    331.07 o 
  10   0   0     2774.46     2663.16    117.09 o 
  12   0   0     6469.05     6224.93    247.08 o 
  14   0   0        1.49        0.00     41.80 o 
  16   0   0     2692.37     2855.54    161.55 o 
  18   0   0      612.32      829.85    111.06 o 
  20   0   0     1103.46     1087.60    171.94 o 
  22   0   0     1692.15     2334.05    435.89 o 
  24   0   0       51.31      180.69    277.55 o 
   3   1   0    59986.93    54774.39   2978.80 o 
   5   1   0    24903.63    36724.82   1413.94 o 
   7   1   0     6751.58     7618.10    427.04 o 
   9   1   0     5796.95     7160.34    277.94 o 
  11   1   0     1284.91     1576.40    111.43 o 
  13   1   0     3172.67     2242.54    265.50 o 
  15   1   0     3841.41     3492.33    193.60 o 
  17   1   0      663.03      552.16     65.10 o 
  19   1   0     3060.20     3318.86    149.64 o 
  21   1   0      249.56      339.50    118.44 o 
  23   1   0      171.03      101.34    176.86 o 
   2   2   0    13761.62    18884.14   1830.37 o 
   4   2   0    48677.71    48230.90   2391.05 o 
   6   2   0    29958.63    26777.18   1062.17 o 
   8   2   0    18890.88    24424.54    717.55 o 
  10   2   0     6898.76     6956.93    168.69 o 
  12   2   0       41.86       37.54     29.79 o 
  14   2   0      801.79      730.77     61.67 o 
  16   2   0      656.34      729.96     75.31 o 
  18   2   0      638.73      580.24    162.53 o 
  20   2   0      934.27      735.40    160.51 o 
  22   2   0      296.39      440.44    141.16 o 
  24   2   0       89.07        0.00    279.42 o 
   1   3   0     5503.59     7397.27    680.84 o 
   3   3   0     8410.78     8399.23    532.09 o 
   5   3   0      436.73      500.85     36.91 o 
   7   3   0    27096.42    31663.93    910.47 o 
   9   3   0     6005.93     6773.30    205.30 o 
  11   3   0      426.36      389.09     48.33 o 
  13   3   0      544.10      563.18     61.50 o 
  15   3   0     1422.99     1322.34    133.77 o 
  17   3   0      359.67      301.32     80.36 o 
  19   3   0     1266.74     1463.56    137.81 o 
  21   3   0       73.91       38.27     91.50 o 
  23   3   0        0.26        0.00    118.34 o 
   0   4   0       67.99       39.12     27.94 o 
   2   4   0     2777.74     2057.01    305.90 o 
   4   4   0      184.16      193.74     28.76 o 
   6   4   0     4390.38     5495.99    155.81 o 
   8   4   0    10169.22    11922.71    578.12 o 
  10   4   0     1738.21     2046.08     99.70 o 
  12   4   0      264.20      322.52     48.83 o 
  14   4   0       95.95      133.85     47.36 o 
  16   4   0     1120.14      972.73    110.41 o 
  18   4   0        2.69        0.00     60.05 o 
  20   4   0        1.90        0.00     85.93 o 
  22   4   0      258.92      177.40    110.14 o 
   1   5   0     1599.44     1625.19    111.81 o 
   3   5   0      437.33      577.38     46.76 o 
   5   5   0        7.99       31.72     28.50 o 
   7   5   0    22626.79    20107.29    373.84 o 
   9   5   0     5979.81     6684.35    369.05 o 
  11   5   0     2930.47     3841.08    159.28 o 
  13   5   0      135.93       75.52     41.41 o 
  15   5   0       10.88       45.26     59.21 o 
  17   5   0     1259.80     1534.33    172.85 o 
  19   5   0      249.68      283.77    115.06 o 
  21   5   0       84.04      102.88    105.99 o 
  23   5   0       37.33       27.81    108.77 o 
   0   6   0      504.45      214.22     72.65 o 
   2   6   0     5048.69     6361.77    980.77 o 
   4   6   0     1110.23     1804.64     85.12 o 
   6   6   0     2355.54     3244.55    307.05 o 
   8   6   0     6477.96     6054.63    274.51 o 
  10   6   0    13048.95    14924.26    896.41 o 
  12   6   0     1916.91     2220.51    127.28 o 
  14   6   0     3432.14     3765.46    170.93 o 
  16   6   0     1669.73     1827.51    180.30 o 
  18   6   0      791.89      909.58    152.56 o 
  20   6   0       90.83       11.97    107.66 o 
  22   6   0       28.87        0.00    110.96 o 
   1   7   0     1021.36      789.40    107.11 o 
   3   7   0    38520.83    33219.50   2580.67 o 
   5   7   0     2026.33     2072.18    190.09 o 
   7   7   0    19206.05    21040.20   1667.95 o 
   9   7   0     6997.71     7705.46    437.45 o 
  11   7   0     1327.57     1667.86    123.08 o 
  13   7   0     1418.07     1504.54    273.83 o 
  15   7   0      456.83      616.33    150.86 o 
  17   7   0      125.94       24.58    102.02 o 
  19   7   0      634.90      828.24    176.27 o 
  21   7   0        2.21        0.00    111.25 o 
   0   8   0     5690.09     2278.17    206.77 o 
   2   8   0     6680.78     6279.96    787.54 o 
   4   8   0     1375.45     1396.36     89.15 o 
   6   8   0    15526.19    18664.08   1656.50 o 
   8   8   0      417.94      398.42     64.25 o 
  10   8   0     6031.53     5980.51    308.08 o 
  12   8   0     4259.29     4359.87    281.79 o 
  14   8   0      855.04      893.30    173.21 o 
  16   8   0     2998.98     2863.89    258.82 o 
  18   8   0     1026.42     1119.54    200.84 o 
  20   8   0        1.16       69.85    127.77 o 
   1   9   0     1828.61     1746.50    257.99 o 
   3   9   0     5282.87     4649.15    213.85 o 
   5   9   0     2951.95     3170.28    173.11 o 
   7   9   0    11200.03    14422.63   1161.07 o 
   9   9   0     7294.64     7320.29    348.35 o 
  11   9   0        0.52        0.00    104.98 o 
  13   9   0      880.14      640.72    164.08 o 
  15   9   0      923.76     1008.55    192.25 o 
  17   9   0      111.62      174.13    129.95 o 
  19   9   0       78.04      155.20    144.44 o 
   0  10   0     6439.91     2833.28    260.79 o 
   2  10   0      360.25      290.61     66.99 o 
   4  10   0     5480.84     5555.31    220.62 o 
   6  10   0     1087.29      773.25    154.09 o 
   8  10   0     2490.08     2192.34    226.87 o 
  10  10   0     1067.78     1088.98    186.29 o 
  12  10   0     1222.48     1361.23    205.16 o 
  14  10   0      324.81      424.99    160.68 o 
  16  10   0      154.00      110.02    129.68 o 
  18  10   0       71.75      130.23    136.30 o 
   1  11   0     1058.92     1063.95    132.96 o 
   3  11   0      290.03      145.18     66.63 o 
   5  11   0      439.90      580.13    151.79 o 
   7  11   0      321.78      121.08    178.83 o 
   9  11   0     2064.98     1853.81    232.74 o 
  11  11   0      150.26       87.94    132.72 o 
  13  11   0     1849.83     2076.34    258.52 o 
  15  11   0       21.90      198.93    146.65 o 
  17  11   0       66.67       75.00    137.41 o 
   0  12   0      723.14      373.79    340.89 o 
   2  12   0       26.13       44.07     97.29 o 
   4  12   0     1282.67      920.06    184.41 o 
   6  12   0     1175.51      927.61    184.39 o 
   8  12   0      164.32      114.47    134.27 o 
  10  12   0        6.97        0.00    126.67 o 
  12  12   0       46.53       95.98    139.95 o 
  14  12   0      115.89        0.00    138.72 o 
  16  12   0      346.32      368.06    179.62 o 
   1  13   0       16.35       75.22     92.72 o 
   3  13   0       25.48        0.00    133.93 o 
   5  13   0       11.82       36.38    132.14 o 
   7  13   0       17.51        0.00    135.59 o 
   9  13   0      281.33      216.47    159.31 o 
  11  13   0       21.86        0.00    135.75 o 
  13  13   0       28.38       65.60    157.07 o 
   0  14   0     1307.30     1434.34    331.57 o 
   2  14   0      135.24       12.35    146.12 o 
   4  14   0      573.07      488.43    183.71 o 
   6  14   0      202.97      149.12    165.90 o 
   8  14   0        9.41       41.12    154.09 o 
  10  14   0      445.43      372.43    191.97 o 
  12  14   0      370.64      169.30    176.98 o 
   1  15   0       14.08        0.00    221.67 o 
   3  15   0     1049.78     1465.13    247.54 o 
   5  15   0       67.82       37.26    245.89 o 
   7  15   0     1019.81      808.05    238.28 o 
   9  15   0      139.81      132.26    234.71 o 
   2  16   0       30.47        0.00    264.51 o 
 -25   1   1       84.37       80.10    277.55 o 
 -23   1   1       79.80       91.72    110.30 o 
 -21   1   1     1184.42      699.71    330.37 o 
 -19   1   1       19.66       13.60     47.50 o 
 -17   1   1        5.99       17.31     39.46 o 
 -15   1   1     2071.50     2042.88    330.89 o 
 -13   1   1     2829.69     2241.23    268.52 o 
 -11   1   1      642.62      699.49    112.88 o 
  -9   1   1       99.21      227.41     48.30 o 
  -7   1   1    36687.01    32356.63    842.32 o 
  -5   1   1    14453.76    13186.35    424.69 o 
  -3   1   1    29292.18    27402.57   1221.74 o 
   1   1   1     3895.72     7016.46    809.48 o 
   3   1   1     3103.21     3591.09    364.95 o 
   5   1   1   172916.16   161147.45   5853.50 o 
   7   1   1     3349.20     3738.40     97.40 o 
   9   1   1     8406.56     9060.55    428.46 o 
  11   1   1     9510.29     9886.02    185.77 o 
  13   1   1        6.42       12.41     30.53 o 
  15   1   1      314.51      309.41     51.24 o 
  17   1   1      549.88      587.14     75.18 o 
  19   1   1       94.28      114.21     87.85 o 
  21   1   1      300.19      208.04    111.35 o 
  23   1   1       57.68        0.00    168.58 o 
 -24   2   1       34.95       10.41    129.82 o 
 -22   2   1      714.93      628.65    152.12 o 
 -20   2   1       66.21       44.44     63.14 o 
 -18   2   1     1402.98     1613.79    110.25 o 
 -16   2   1     1661.33     1778.89    107.40 o 
 -14   2   1     1354.73     1514.35     91.24 o 
 -12   2   1     3773.77     3160.08    125.82 o 
 -10   2   1     4539.16     4246.98    122.18 o 
  -8   2   1    51594.00    44451.14   1509.61 o 
  -6   2   1    13487.66    11993.77    417.94 o 
  -4   2   1    29720.56    39528.00   1640.16 o 
  -2   2   1     3880.13     1266.01   2269.79 o 
   0   2   1    46896.29    54226.52   2070.47 o 
   2   2   1    59083.95    59986.25   3920.22 o 
   4   2   1    42610.28    50547.46   2764.69 o 
   6   2   1    65893.11    70114.05   3123.38 o 
   8   2   1    11662.26    13571.79    411.67 o 
  10   2   1    11973.16    10055.42    271.72 o 
  12   2   1      590.05      527.78     50.25 o 
  14   2   1     1839.51     1890.55    183.71 o 
  16   2   1     2533.66     2166.66    281.20 o 
  18   2   1       80.61      134.88     70.86 o 
  20   2   1       10.77        0.00     70.41 o 
  22   2   1      524.40      735.94    152.33 o 
  24   2   1        2.97       40.98    279.42 o 
 -23   3   1       44.77       58.09    101.12 o 
 -21   3   1      181.32      182.52    103.94 o 
 -19   3   1     1803.45     2129.98    154.51 o 
 -17   3   1      570.16      766.63     81.07 o 
 -15   3   1     7725.71     7466.43    239.69 o 
 -13   3   1     4919.79     4750.68    161.00 o 
 -11   3   1      508.66      553.75     54.29 o 
  -9   3   1    18630.71    20187.56    637.37 o 
  -7   3   1    14539.38    15019.92    430.08 o 
  -5   3   1     6100.12    10786.41    771.38 o 
  -3   3   1    46901.10    41593.42   3778.80 o 
  -1   3   1    64681.22    47891.89    473.14 o 
   1   3   1      303.98      201.96     33.55 o 
   3   3   1     3977.71     5253.59    323.88 o 
   5   3   1    32826.68    38157.96   1372.21 o 
   7   3   1     8311.74     7377.82    321.82 o 
   9   3   1    28770.18    29208.56    867.28 o 
  11   3   1        2.11       15.73     30.98 o 
  13   3   1    12194.12    11064.14    201.12 o 
  15   3   1      442.24      583.69     69.20 o 
  17   3   1      485.55      354.91     84.26 o 
  19   3   1     2285.66     2592.01    176.12 o 
  21   3   1      441.97      309.49    150.22 o 
  23   3   1      257.22      522.30    175.18 o 
 -24   4   1       18.03       48.77    102.67 o 
 -22   4   1     1461.92     1661.28    184.42 o 
 -20   4   1      135.67      179.05    101.08 o 
 -18   4   1     2686.98     2745.39    168.17 o 
 -16   4   1     3409.63     3551.26    147.43 o 
 -14   4   1     1584.88     2014.98    101.88 o 
 -12   4   1     1046.24      937.62     69.14 o 
 -10   4   1    11882.34    10619.37    380.29 o 
  -8   4   1      600.97      475.68     50.60 o 
  -6   4   1     9181.70    10821.96    547.95 o 
  -4   4   1     2260.09     2928.43    146.58 o 
  -2   4   1    16047.27    18648.52    485.25 o 
   0   4   1    33943.20    41558.46    448.93 o 
   2   4   1       95.38      103.93     29.46 o 
   4   4   1      343.40      128.60     26.63 o 
   6   4   1    12723.46    12574.34    432.66 o 
   8   4   1     3494.77     3530.36    169.37 o 
  10   4   1     2283.24     2484.41     98.41 o 
  12   4   1    15188.74    15814.40    555.88 o 
  14   4   1     1104.35      916.64     98.67 o 
  16   4   1     4821.20     5539.75    210.43 o 
  18   4   1       26.34        1.85     67.77 o 
  20   4   1      246.91      329.56    113.82 o 
  22   4   1      402.19      452.46    131.56 o 
 -23   5   1      210.68      354.80    149.73 o 
 -21   5   1      370.55      293.10    117.45 o 
 -19   5   1     1194.23     1598.27    226.12 o 
 -17   5   1       38.45        0.00     79.35 o 
 -15   5   1     4268.03     4563.07    218.86 o 
 -13   5   1     4482.57     4356.38    276.37 o 
 -11   5   1      862.02     1021.43     98.59 o 
  -9   5   1     9322.16     9847.21    611.94 o 
  -7   5   1      777.44      700.48     83.62 o 
  -5   5   1     3580.81     4069.09    326.41 o 
  -3   5   1    58355.94    61268.27   6014.90 o 
  -1   5   1      387.69      144.15     74.51 o 
   1   5   1     8507.58     6422.58    360.45 o 
   3   5   1     3700.20     2740.04    405.23 o 
   5   5   1     1103.26      778.69    107.82 o 
   7   5   1    28376.63    28485.99   1704.62 o 
   9   5   1     3207.31     3221.34    162.68 o 
  11   5   1      680.26      884.15     65.89 o 
  13   5   1     3864.95     3697.98    159.61 o 
  15   5   1     5654.02     5685.34    300.06 o 
  17   5   1      313.61      205.42     79.07 o 
  19   5   1     3133.01     3228.68    227.87 o 
  21   5   1       29.09       31.74     99.80 o 
  23   5   1       95.56      136.49    113.05 o 
 -22   6   1      703.84      528.40    164.58 o 
 -20   6   1      729.12      738.95    167.47 o 
 -18   6   1     1394.23     1256.66    187.67 o 
 -16   6   1     1470.01     1304.40    181.26 o 
 -14   6   1      187.30      232.09    104.76 o 
 -12   6   1     7953.77     8505.13    181.02 o 
 -10   6   1     2689.81     2797.74    141.92 o 
  -8   6   1       19.59       21.66     43.29 o 
  -6   6   1    18559.10    22514.37   1682.03 o 
  -4   6   1     8305.66     9122.44    776.62 o 
  -2   6   1       25.34       30.26     38.52 o 
   0   6   1     6556.67     7273.48    271.03 o 
   2   6   1    15679.98    13547.10   1540.86 o 
   4   6   1     9361.68    10433.34    819.23 o 
   6   6   1     5050.41     6024.07    510.58 o 
   8   6   1     3955.88     3852.93    222.09 o 
  10   6   1     3898.76     4639.06    269.99 o 
  12   6   1     2589.85     3128.44    145.27 o 
  14   6   1      149.48       86.73     60.66 o 
  16   6   1     1949.81     2197.88    192.99 o 
  18   6   1      114.49        7.29     90.98 o 
  20   6   1      499.10      438.54    132.68 o 
  22   6   1       59.69       58.64    108.47 o 
 -21   7   1       19.79        0.00    112.15 o 
 -19   7   1      165.41       93.05    115.49 o 
 -17   7   1      102.29      159.70    122.94 o 
 -15   7   1     1716.42     2095.75    219.24 o 
 -13   7   1     1431.47     1437.56    182.73 o 
 -11   7   1        2.04       14.38     39.83 o 
  -9   7   1     6003.99     6204.33    403.95 o 
  -7   7   1     3353.26     3566.92    334.74 o 
  -5   7   1      112.90       58.25     38.34 o 
  -3   7   1    13070.68    12330.09   1168.12 o 
  -1   7   1      458.44      139.65     64.27 o 
   1   7   1     1857.82     2363.01    241.23 o 
   3   7   1     2421.23     1896.30    178.70 o 
   5   7   1     1751.89     1999.82    146.84 o 
   7   7   1     1144.67     1627.46    211.87 o 
   9   7   1      471.26      518.83     85.06 o 
  11   7   1      414.61      366.30     77.70 o 
  13   7   1     1066.37     1062.69    167.22 o 
  15   7   1     1209.82      999.33    171.17 o 
  17   7   1       47.92        0.00    105.35 o 
  19   7   1        9.51       93.22    116.87 o 
  21   7   1        2.65        2.88    122.41 o 
 -20   8   1      276.12      199.54    133.66 o 
 -18   8   1      583.85      492.48    154.76 o 
 -16   8   1        5.56        0.00    101.42 o 
 -14   8   1       12.09       40.25     99.87 o 
 -12   8   1      306.79      375.50    129.70 o 
 -10   8   1     2259.87     2365.32    149.62 o 
  -8   8   1       89.44       34.98     49.33 o 
  -6   8   1     1814.48     2670.74    262.68 o 
  -4   8   1        0.58        8.51     40.23 o 
  -2   8   1       44.86       10.57     48.07 o 
   0   8   1       83.58      109.22     75.04 o 
   2   8   1     2087.68     2331.67    249.95 o 
   4   8   1       54.60       64.79     46.17 o 
   6   8   1     1467.96     1219.37     91.74 o 
   8   8   1       14.78        0.00     66.23 o 
  10   8   1     1515.56     1894.18    184.03 o 
  12   8   1      123.82      164.86    109.33 o 
  14   8   1        3.47        0.00     98.12 o 
  16   8   1      181.31      128.83    120.39 o 
  18   8   1      119.54      101.53    116.15 o 
  20   8   1       33.28      132.79    128.76 o 
 -19   9   1      363.59      246.01    141.89 o 
 -17   9   1      211.73      133.22    128.42 o 
 -15   9   1      842.72      836.86    182.14 o 
 -13   9   1        2.70        0.00    106.08 o 
 -11   9   1     1211.45      868.80    169.90 o 
  -9   9   1        8.23       61.50    100.08 o 
  -7   9   1      166.16       48.54     57.05 o 
  -5   9   1     3792.17     4030.47    161.86 o 
  -3   9   1      131.23       69.75     48.12 o 
  -1   9   1        2.45        9.52     44.92 o 
   1   9   1       17.68        0.00     79.62 o 
   3   9   1     1148.14     1190.15     98.48 o 
   5   9   1     1730.34     1572.55    135.24 o 
   7   9   1      479.83      753.46    140.27 o 
   9   9   1      727.57     1000.34    172.37 o 
  11   9   1       65.27       69.93    106.03 o 
  13   9   1      433.81      257.52    130.94 o 
  15   9   1      493.61      370.69    146.21 o 
  17   9   1      317.59      301.95    144.87 o 
  19   9   1      269.15      187.15    133.66 o 
 -18  10   1      435.06      433.83    181.62 o 
 -16  10   1      613.74      467.47    165.40 o 
 -14  10   1       10.43        0.00    109.98 o 
 -12  10   1     1898.25     2057.39    241.23 o 
 -10  10   1     1012.46      786.33    203.97 o 
  -8  10   1        7.37        0.67    108.99 o 
  -6  10   1     1675.40     1740.73    182.42 o 
  -4  10   1       29.65       27.16     51.45 o 
  -2  10   1     1539.99     1005.12    246.94 o 
   0  10   1     4478.72     4532.03    202.08 o 
   2  10   1     3496.17     3783.31    447.84 o 
   4  10   1     5932.31     5303.53    247.69 o 
   6  10   1       15.47        0.00     64.36 o 
   8  10   1       47.06       40.98    143.43 o 
  10  10   1      205.38      186.03    127.58 o 
  12  10   1     1137.91     1396.79    212.70 o 
  14  10   1        6.04        0.00    116.43 o 
  16  10   1      931.34      791.71    191.48 o 
  18  10   1      182.33      231.49    143.10 o 
 -17  11   1        5.21       28.77    126.77 o 
 -15  11   1      185.59      206.07    144.10 o 
 -13  11   1      262.46      183.80    142.42 o 
 -11  11   1      801.78     1033.92    200.00 o 
  -9  11   1      807.40      778.58    182.40 o 
  -7  11   1     2915.34     3038.02    261.40 o 
  -5  11   1      301.26      228.02    103.01 o 
  -3  11   1     7991.55     7478.06    500.64 o 
  -1  11   1        9.05       12.46     55.21 o 
   1  11   1     3105.50     3061.84    256.66 o 
   3  11   1     2561.63     2611.85    141.05 o 
   5  11   1      331.91      369.04    137.53 o 
   7  11   1     2853.19     2648.79    249.54 o 
   9  11   1     4491.69     4460.95    312.81 o 
  11  11   1       28.01       13.02    121.46 o 
  13  11   1       16.53      124.93    135.65 o 
  15  11   1      131.41       81.61    140.86 o 
  17  11   1        4.89        6.06    137.26 o 
 -16  12   1      550.18      524.86    190.94 o 
 -14  12   1      167.15      100.26    154.43 o 
 -12  12   1      811.34      756.15    242.16 o 
 -10  12   1      973.37     1067.02    213.36 o 
  -8  12   1     1233.19     1113.08    327.85 o 
  -6  12   1      941.12     1037.56    290.59 o 
  -4  12   1      940.30      866.60    138.40 o 
  -2  12   1       12.44       72.52     99.52 o 
   0  12   1     1065.66     1023.17    142.67 o 
   2  12   1        7.17        0.00     67.03 o 
   4  12   1     1649.26     1651.19    213.77 o 
   6  12   1      406.83      529.89    202.11 o 
   8  12   1        0.14        0.00    122.27 o 
  10  12   1     1340.83     1175.52    212.94 o 
  12  12   1     1834.84     2058.31    266.67 o 
  14  12   1      160.08      145.81    153.56 o 
  16  12   1      467.94      409.24    188.01 o 
 -13  13   1      660.85      565.25    290.59 o 
 -11  13   1       39.21      105.13    157.65 o 
  -9  13   1     1327.03     1312.20    236.43 o 
  -7  13   1      681.19      550.30    185.71 o 
  -5  13   1      702.00      547.66    258.93 o 
  -3  13   1     4179.83     4174.77    311.50 o 
  -1  13   1     1315.28      507.42    217.07 o 
   1  13   1     1082.35     1375.02    171.73 o 
   3  13   1     1693.62     1819.60    230.46 o 
   5  13   1      436.67      356.72    160.70 o 
   7  13   1      867.46      629.62    268.24 o 
   9  13   1      598.60      667.81    202.03 o 
  11  13   1       50.29        1.18    138.58 o 
  13  13   1      718.87      666.84    215.72 o 
 -12  14   1      360.16      397.07    195.97 o 
 -10  14   1      658.66      484.45    196.26 o 
  -8  14   1       17.77       65.76    157.80 o 
  -6  14   1     1227.07      829.85    219.33 o 
  -4  14   1     1099.88     1335.61    344.61 o 
  -2  14   1       58.89       85.03    119.90 o 
   0  14   1      514.08      545.05    151.52 o 
   2  14   1        1.22       51.69    147.37 o 
   4  14   1      950.99      929.65    207.91 o 
   6  14   1      933.52     1151.19    337.16 o 
   8  14   1        1.57       50.44    154.75 o 
  10  14   1      534.77      676.04    213.89 o 
  -9  15   1      120.17      185.17    190.62 o 
  -7  15   1      134.90      215.93    187.98 o 
  -5  15   1      103.05      200.65    180.51 o 
  -3  15   1      340.61      309.22    264.51 o 
   1  15   1      311.13      355.37    241.23 o 
   3  15   1      826.41      891.88    220.92 o 
   5  15   1      103.32      175.47    167.63 o 
   7  15   1       34.15        0.00    159.33 o 
   2  16   1       13.02        5.59    253.34 o 
 -24   0   2      301.47      488.05    318.53 o 
 -22   0   2     1530.66     1695.04    214.04 o 
 -20   0   2       43.49        0.00     68.83 o 
 -18   0   2     1146.38     1130.09    122.49 o 
 -16   0   2     4822.28     5026.27    213.70 o 
 -14   0   2     2915.88     3187.56    287.50 o 
 -12   0   2    26187.43    22455.34   2558.52 o 
 -10   0   2      173.71       43.91     33.39 o 
  -8   0   2     8187.01     6636.33   1123.29 o 
  -6   0   2    35011.91    32525.22   3487.74 o 
  -4   0   2    22655.11    25023.23   2211.40 o 
  -2   0   2    17888.99    10267.60    154.61 o 
   2   0   2    68139.78    61502.63   1080.41 o 
   4   0   2   174399.95   167696.00   5985.68 o 
   6   0   2       64.83       60.04     28.78 o 
   8   0   2    24425.11    21553.72    410.62 o 
  10   0   2      341.63      726.83     70.32 o 
  12   0   2      162.70       67.39     43.47 o 
  14   0   2      710.14      713.26    112.00 o 
  16   0   2     1760.31     1658.35    304.16 o 
  18   0   2      780.97      803.36    144.71 o 
  20   0   2        9.27      109.90    195.59 o 
  22   0   2      375.85      331.57    270.10 o 
 -25   1   2      499.66      964.92    407.95 o 
 -23   1   2      201.00      168.02    119.77 o 
 -21   1   2      800.84      988.07    104.72 o 
 -19   1   2     2111.84     2052.02    240.17 o 
 -17   1   2     1096.32     1344.58     97.26 o 
 -15   1   2    11612.57    11085.21    612.71 o 
 -13   1   2    15192.81    14206.44    427.91 o 
 -11   1   2       45.01       31.64     29.78 o 
  -9   1   2     3981.88     2757.16    104.73 o 
  -5   1   2    67321.09    52625.03   2972.78 o 
  -3   1   2    82925.41    96396.90   3376.87 o 
  -1   1   2    22503.81    20974.38   2050.91 o 
   1   1   2   104169.09   113993.85  10724.57 o 
   3   1   2     6624.92     9279.86    740.86 o 
   5   1   2    18166.51    13761.63    398.87 o 
   7   1   2    58436.82    47493.51    763.77 o 
   9   1   2    11120.46     8164.05    175.50 o 
  11   1   2      132.71      101.30     32.01 o 
  13   1   2     2281.32     1867.84     82.66 o 
  15   1   2     2090.06     1808.50     90.56 o 
  17   1   2       48.14       36.55     50.31 o 
  19   1   2     2079.86     2316.22    345.35 o 
  21   1   2      726.92     1207.97    268.24 o 
  23   1   2       92.85      116.32    193.86 o 
 -24   2   2        4.85       48.16    129.27 o 
 -22   2   2      229.10      268.83    104.23 o 
 -20   2   2     1642.37     1569.87    210.81 o 
 -18   2   2     1297.17      921.92    171.98 o 
 -16   2   2     1328.10      732.82    186.95 o 
 -14   2   2        8.30        0.00     28.62 o 
 -12   2   2     3844.02     3247.79    210.00 o 
 -10   2   2    19281.10    17493.07    613.56 o 
  -8   2   2       57.47        0.00     15.65 o 
  -6   2   2     5719.59     8115.37    177.55 o 
  -4   2   2    53564.44    35303.49   7645.73 o 
  -2   2   2    32210.07    21940.49   2313.67 o 
   0   2   2    28420.96    20693.51   2029.16 o 
   2   2   2    71445.59    72464.22   6517.08 o 
   4   2   2   102965.96   107505.49   4311.32 o 
   6   2   2    16377.75    16678.98    622.47 o 
   8   2   2    26230.49    20978.42    724.09 o 
  10   2   2       43.10      179.84     33.40 o 
  12   2   2       23.02       17.50     27.76 o 
  14   2   2        0.95        8.04     36.84 o 
  16   2   2     1653.64     1961.28    132.14 o 
  18   2   2      360.15      251.56     81.27 o 
  20   2   2      327.32      310.11    112.61 o 
  22   2   2      579.76      762.69    222.15 o 
 -23   3   2       61.65       61.09    107.77 o 
 -21   3   2      198.57       80.51     87.91 o 
 -19   3   2      183.91      193.54     67.60 o 
 -17   3   2       20.06        0.00     46.42 o 
 -15   3   2     2010.73     2116.51    122.90 o 
 -13   3   2      911.69     1278.61     83.20 o 
 -11   3   2      432.81      315.44     46.85 o 
  -9   3   2      206.87      139.29     34.16 o 
  -7   3   2     1024.74      954.62     52.44 o 
  -5   3   2       29.82       79.88     24.14 o 
  -3   3   2     1119.83     1284.35    146.00 o 
  -1   3   2    31408.61    39074.23   2216.10 o 
   1   3   2   119621.11   123180.13  13912.36 o 
   3   3   2      233.27      153.71     44.09 o 
   5   3   2       18.38       57.16     22.28 o 
   7   3   2    69736.55    73845.90   2783.35 o 
   9   3   2      326.85      494.70     46.26 o 
  11   3   2     4815.58     4984.88    126.43 o 
  13   3   2       36.40       81.77     41.85 o 
  15   3   2      329.30      332.16     75.05 o 
  17   3   2       49.71        0.00     59.90 o 
  19   3   2      266.62      147.07     72.42 o 
  21   3   2      285.77      155.74    111.47 o 
  23   3   2       50.20      134.38    136.79 o 
 -24   4   2       78.44       77.91    117.44 o 
 -22   4   2      235.64      242.30    112.26 o 
 -20   4   2       52.62       72.11     89.81 o 
 -18   4   2      376.09      368.14    110.35 o 
 -16   4   2        0.14        0.00     41.50 o 
 -14   4   2      266.55      405.64     59.37 o 
 -12   4   2     1687.70     1863.19     91.00 o 
 -10   4   2     4134.18     4448.86    177.45 o 
  -8   4   2    10472.02    11685.61    722.84 o 
  -6   4   2      340.76      352.09     51.35 o 
  -4   4   2       10.99        7.79     13.30 o 
  -2   4   2     4872.95     4073.75    402.36 o 
   0   4   2     1942.02     1115.98     79.07 o 
   2   4   2       81.05       83.86     29.07 o 
   4   4   2      777.64      944.93     52.97 o 
   6   4   2     4846.63     4205.22    140.36 o 
   8   4   2     1468.15     1781.08     70.90 o 
  10   4   2    16486.79    18564.88    553.29 o 
  12   4   2      838.95      955.62     72.09 o 
  14   4   2      169.67      250.81     70.71 o 
  16   4   2     1459.23     1600.45    130.49 o 
  18   4   2       10.25       29.40     70.27 o 
  20   4   2       76.02      105.81     97.31 o 
  22   4   2      116.24      121.39    136.83 o 
 -23   5   2       40.56        0.00     98.88 o 
 -21   5   2      130.18      195.59    121.83 o 
 -19   5   2      122.38       42.84     97.47 o 
 -17   5   2     2120.44     1942.42    204.82 o 
 -15   5   2       29.35        3.92     44.23 o 
 -13   5   2      322.18      173.89     48.32 o 
 -11   5   2     1061.69     1164.77    101.25 o 
  -9   5   2     2328.82     2034.93    123.95 o 
  -7   5   2      485.77      323.80     60.94 o 
  -5   5   2     1016.03      854.33     52.01 o 
  -3   5   2     2829.57     2596.63    148.07 o 
  -1   5   2       53.80       75.39     42.51 o 
   1   5   2    33945.21    28379.45   3442.64 o 
   3   5   2     1629.45     1920.15    212.42 o 
   5   5   2     1653.08     1490.45    102.48 o 
   7   5   2     2168.61     2761.22    143.98 o 
   9   5   2      250.42      324.20     41.79 o 
  11   5   2       34.16       10.40     51.08 o 
  13   5   2       33.32        9.33     51.52 o 
  15   5   2        8.51        9.93     54.65 o 
  17   5   2      113.64       99.35     70.18 o 
  19   5   2      310.05      262.84    108.35 o 
  21   5   2       15.92       71.55     97.34 o 
 -22   6   2       58.76        0.00    110.83 o 
 -20   6   2      117.10       59.84    107.91 o 
 -18   6   2     1247.60     1127.56    181.02 o 
 -16   6   2     3037.03     2540.90    227.14 o 
 -14   6   2      174.99      174.39     61.33 o 
 -12   6   2       65.40       11.13     36.90 o 
 -10   6   2     2273.61     1965.90    117.23 o 
  -8   6   2       31.94       24.64     33.72 o 
  -6   6   2    33054.25    36376.11   2412.79 o 
  -4   6   2     5431.76     3965.00    338.77 o 
  -2   6   2    36694.50    45430.71   2832.35 o 
   0   6   2     9507.89    12083.75    269.34 o 
   2   6   2      143.98      143.67     47.80 o 
   4   6   2     8422.43     6899.72    394.28 o 
   6   6   2     2257.48     2539.35    243.32 o 
   8   6   2      243.75      236.23     50.45 o 
  10   6   2      217.40      166.25     59.08 o 
  12   6   2      562.92      755.54     89.41 o 
  14   6   2       60.13       20.29     57.44 o 
  16   6   2     1860.27     1917.48    182.80 o 
  18   6   2      590.18      564.09    133.63 o 
  20   6   2       86.74       93.90    107.35 o 
  22   6   2      241.67       94.48    111.81 o 
 -21   7   2       32.77       34.75    113.47 o 
 -19   7   2      322.62      334.68    144.55 o 
 -17   7   2     1144.12     1218.25    192.29 o 
 -15   7   2      678.11      626.30    217.01 o 
 -13   7   2     8609.47     8531.66    372.10 o 
 -11   7   2     2264.54     2247.67    130.97 o 
  -9   7   2    15380.02    19465.91   1821.83 o 
  -7   7   2    13706.49    19659.83   1067.98 o 
  -5   7   2      104.18      245.28     47.82 o 
  -3   7   2    35213.29    36307.49   1677.43 o 
  -1   7   2     1266.11     1394.28    102.97 o 
   1   7   2     3068.90     2868.51    393.43 o 
   3   7   2     4103.17     4882.03    488.60 o 
   5   7   2     7936.42    10274.37    724.87 o 
   7   7   2     1566.78     1592.20    134.84 o 
   9   7   2     6329.07     6625.78    355.66 o 
  11   7   2     1944.42     2031.28    158.88 o 
  13   7   2     1791.54     2228.61    139.81 o 
  15   7   2        5.10        0.00     82.70 o 
  17   7   2        2.41        0.00     89.72 o 
  19   7   2      193.48      319.73    125.73 o 
  21   7   2       80.97       47.19    122.18 o 
 -22   8   2      268.15      277.06    157.37 o 
 -20   8   2        7.27        0.00    122.94 o 
 -18   8   2      803.31     1003.55    193.14 o 
 -16   8   2      665.92      595.55    161.03 o 
 -14   8   2      529.70      551.41    153.45 o 
 -12   8   2      808.33     1141.72    215.15 o 
 -10   8   2    15053.49    17977.87   1171.91 o 
  -8   8   2     2723.12     2986.01    186.32 o 
  -6   8   2    46327.16    51531.19   2690.67 o 
  -4   8   2      437.51      384.28     73.67 o 
  -2   8   2     4570.67     6208.77    570.01 o 
   0   8   2     2194.99     2491.17    139.28 o 
   2   8   2      944.08     1594.18    163.41 o 
   4   8   2    10651.17    10548.98    900.53 o 
   6   8   2     5124.96     6336.19    655.23 o 
   8   8   2       44.93        0.00     57.73 o 
  10   8   2     2407.95     2376.91    152.95 o 
  12   8   2     2903.64     3237.84    251.57 o 
  14   8   2       73.56       49.23    102.84 o 
  16   8   2     3662.91     4288.88    308.01 o 
  18   8   2      449.30      429.70    154.61 o 
  20   8   2       49.83      212.47    138.85 o 
 -21   9   2      259.69      257.06    154.11 o 
 -19   9   2      342.53      273.48    148.21 o 
 -17   9   2       80.13      121.08    127.75 o 
 -15   9   2      211.42      275.35    138.58 o 
 -13   9   2     4614.22     5447.05    350.20 o 
 -11   9   2      478.58      439.78    146.89 o 
  -9   9   2     7739.42     9893.10    995.33 o 
  -7   9   2    10300.31    13267.27   1214.14 o 
  -5   9   2     1743.10     2759.84    303.55 o 
  -3   9   2     8283.70     8244.51    321.32 o 
  -1   9   2      402.30      728.36    102.14 o 
   1   9   2     3778.56     2837.03    182.02 o 
   3   9   2     8869.59     9117.15    731.21 o 
   5   9   2       76.10       79.17     64.30 o 
   7   9   2     3744.82     4980.34    911.32 o 
   9   9   2     5918.36     6520.95    673.81 o 
  11   9   2       35.21        0.00    100.00 o 
  13   9   2     1438.35     1655.19    215.36 o 
  15   9   2      546.53      603.31    168.46 o 
  17   9   2       17.79        0.00    118.29 o 
  19   9   2       32.18       62.52    121.73 o 
 -20  10   2        2.62        0.00    131.54 o 
 -18  10   2       20.80       20.74    125.17 o 
 -16  10   2       51.50       56.19    125.14 o 
 -14  10   2      132.83      106.48    130.22 o 
 -12  10   2      856.82     1019.54    196.18 o 
 -10  10   2      281.15      483.06    153.84 o 
  -8  10   2       18.84        0.00     79.46 o 
  -6  10   2     3100.50     3527.33    408.15 o 
  -4  10   2     3116.32     3526.87    255.42 o 
  -2  10   2     1054.18      872.03    426.27 o 
   0  10   2      496.40      675.08    110.51 o 
   2  10   2       60.15       24.81     54.78 o 
   4  10   2     4668.63     4462.84    231.74 o 
   6  10   2     1359.45     1783.94    202.27 o 
   8  10   2      343.74      312.14    129.43 o 
  10  10   2     1879.68     1923.28    227.46 o 
  12  10   2      359.17      279.98    136.29 o 
  14  10   2      294.15      200.24    138.71 o 
  16  10   2      783.59      975.60    200.84 o 
  18  10   2       68.50      134.01    137.91 o 
 -17  11   2      316.88       84.54    150.86 o 
 -15  11   2      239.91      313.70    163.19 o 
 -13  11   2      188.17      235.56    154.36 o 
 -11  11   2      100.67       40.37    129.14 o 
  -9  11   2     1127.28     1356.22    211.16 o 
  -7  11   2      414.90      357.65    148.84 o 
  -5  11   2      262.57      558.18    143.44 o 
  -3  11   2     1350.17     1768.84    201.52 o 
  -1  11   2      443.58      676.20    116.87 o 
   1  11   2      176.62      191.52     72.58 o 
   3  11   2       20.43       23.55     65.96 o 
   5  11   2      307.83      556.61    102.34 o 
   7  11   2     1673.69     1670.01    212.57 o 
   9  11   2      332.43      363.63    149.15 o 
  11  11   2       31.26        0.00    119.52 o 
  13  11   2     1606.78     1307.26    219.96 o 
  15  11   2      179.38      145.05    148.77 o 
  17  11   2        5.55        0.00    126.69 o 
 -16  12   2      170.86       79.03    159.66 o 
 -14  12   2       10.54       22.53    142.69 o 
 -12  12   2      118.77       88.68    141.04 o 
 -10  12   2        3.71       33.92    129.84 o 
  -8  12   2      140.54      207.21    151.20 o 
  -6  12   2      108.78       83.44    154.61 o 
  -4  12   2      931.29      911.18    141.52 o 
  -2  12   2       69.46       11.24     82.87 o 
   0  12   2        0.97        0.00     66.63 o 
   2  12   2       77.96       97.38     77.50 o 
   4  12   2      249.72      210.37    134.04 o 
   6  12   2      102.02       67.72    126.12 o 
   8  12   2      565.71      538.34    236.57 o 
  10  12   2      296.77      257.95    155.38 o 
  12  12   2      411.77      289.27    159.35 o 
  14  12   2        0.01        0.00    140.27 o 
 -15  13   2       12.38       57.61    158.00 o 
 -13  13   2      168.48      214.08    170.73 o 
 -11  13   2       76.72        0.00    139.10 o 
  -9  13   2        0.60        0.00    138.78 o 
  -7  13   2        0.58       46.43    153.35 o 
  -5  13   2      277.18      271.20    162.67 o 
  -3  13   2     1486.61      985.28    236.68 o 
  -1  13   2        2.09        0.00     84.76 o 
   1  13   2     1153.53     1006.30    189.63 o 
   3  13   2      791.16      823.09    185.65 o 
   5  13   2       45.57      114.91    140.24 o 
   7  13   2        7.09       85.80    136.82 o 
   9  13   2      848.52     1009.03    219.81 o 
  11  13   2       92.49      178.67    159.55 o 
  13  13   2       14.75      124.45    154.43 o 
 -12  14   2       29.52       82.14    169.37 o 
 -10  14   2      319.71      424.26    220.74 o 
  -8  14   2      112.43      188.46    170.99 o 
  -6  14   2      738.86      752.72    207.13 o 
  -4  14   2      100.09        0.00    152.74 o 
  -2  14   2        1.50       11.25    111.65 o 
   0  14   2      979.59     1069.67    202.58 o 
   2  14   2       44.44      161.20    155.88 o 
   4  14   2       95.03      133.86    155.58 o 
   6  14   2       16.57       76.23    147.21 o 
   8  14   2      528.54      544.12    202.79 o 
  10  14   2      722.16      508.69    199.89 o 
  -9  15   2      221.72      377.59    203.50 o 
  -7  15   2      700.45      717.02    224.47 o 
  -5  15   2       32.89        0.00    174.22 o 
  -3  15   2     1734.80     1810.62    400.50 o 
  -1  15   2      383.67      311.08    270.10 o 
   1  15   2      259.19      543.88    194.82 o 
   3  15   2      737.19      907.96    220.60 o 
   5  15   2        2.17        0.00    155.43 o 
   7  15   2      341.00      288.28    194.25 o 
   0  16   2      497.96      501.09    301.77 o 
 -25   1   3      362.36      389.67    169.09 o 
 -23   1   3        7.61        0.00     75.24 o 
 -21   1   3      679.11      542.11    163.54 o 
 -19   1   3      849.29      931.23     84.42 o 
 -17   1   3        0.35        0.00     40.79 o 
 -15   1   3      368.04      396.02     56.37 o 
 -13   1   3     1089.00     1109.46     70.57 o 
 -11   1   3      562.27      545.40     48.17 o 
  -9   1   3       19.33       81.85     25.19 o 
  -7   1   3    14420.60    13809.53    905.20 o 
  -5   1   3    37138.08    34653.18   1845.25 o 
  -3   1   3     6254.37     9578.76    642.00 o 
  -1   1   3     6222.23     8404.27    896.41 o 
   1   1   3    15440.95    13586.06    978.46 o 
   3   1   3    20900.64    25860.32   1718.71 o 
   5   1   3    14211.14    12265.14    286.19 o 
   7   1   3    31716.83    25926.14    434.03 o 
   9   1   3    10888.13     9830.86    216.35 o 
  11   1   3      115.70       51.96     29.23 o 
  13   1   3     2412.85     2064.48    150.57 o 
  15   1   3      549.74      619.40     96.21 o 
  17   1   3       34.40       54.95     64.30 o 
  19   1   3      115.72       51.93     74.20 o 
  21   1   3       90.33      112.25    160.53 o 
  23   1   3        2.97       58.45    183.71 o 
 -24   2   3      609.15      860.74    203.38 o 
 -22   2   3      228.02      263.77    108.12 o 
 -20   2   3       60.28       45.32     56.40 o 
 -18   2   3     3181.27     3420.23    144.79 o 
 -16   2   3     6925.42     7164.37    345.53 o 
 -14   2   3      166.06      247.06     52.26 o 
 -12   2   3     6977.24     6429.17    247.26 o 
 -10   2   3     2671.22     2023.98    137.95 o 
  -8   2   3    12705.27    10107.56    332.90 o 
  -6   2   3    37093.44    44383.15   1573.95 o 
  -4   2   3     1314.59     1670.22    194.78 o 
  -2   2   3    67572.17    61136.94   5776.10 o 
   2   2   3    73694.03    84751.55   7948.09 o 
   4   2   3     6473.01     4938.36    271.24 o 
   6   2   3    28470.29    27685.50   1496.27 o 
   8   2   3    11780.64     9849.30    265.92 o 
  10   2   3    17491.93    16159.59    366.79 o 
  12   2   3     2261.25     1944.23     80.02 o 
  14   2   3     1706.27     1539.96     92.82 o 
  16   2   3      218.51      304.13     77.76 o 
  18   2   3      653.43      823.95    108.50 o 
  20   2   3        4.32       12.22     89.55 o 
  22   2   3      118.95       43.76    171.85 o 
 -25   3   3      653.03     1171.68    273.83 o 
 -23   3   3      159.39      103.20    121.09 o 
 -21   3   3      148.02      298.77    109.45 o 
 -19   3   3      340.22      363.60     79.61 o 
 -17   3   3       27.60        5.64     44.11 o 
 -15   3   3     4742.05     5530.00    324.79 o 
 -13   3   3    11560.04    12018.22    600.38 o 
 -11   3   3       89.23       31.71     27.41 o 
  -9   3   3    11839.29    10935.15    445.36 o 
  -7   3   3     5106.29     5296.65    649.09 o 
  -5   3   3    12118.76    12401.77   1015.85 o 
  -3   3   3     3398.92     3519.90    297.86 o 
  -1   3   3     9763.16    15479.41    501.71 o 
   1   3   3   119980.67   118699.30   5479.08 o 
   3   3   3     1292.18     1520.18    168.20 o 
   5   3   3    26330.62    26967.48   1235.75 o 
   7   3   3     9991.65    11429.27    763.65 o 
   9   3   3    32576.89    31357.28   1094.82 o 
  11   3   3     1886.79     1484.92     78.43 o 
  13   3   3    11873.88    10938.10    309.74 o 
  15   3   3        7.75        0.00     49.71 o 
  17   3   3     2240.80     1919.42    320.54 o 
  19   3   3     1268.56     1667.34    145.92 o 
  21   3   3      348.87      438.18    130.69 o 
 -24   4   3      120.70      137.19    127.03 o 
 -22   4   3     1071.04     1074.01    301.77 o 
 -20   4   3        2.12        0.00     86.99 o 
 -18   4   3     5427.47     6453.63    413.39 o 
 -16   4   3     7239.65     7974.32    474.28 o 
 -14   4   3     2366.56     2793.66    122.99 o 
 -12   4   3      131.48       73.53     38.02 o 
 -10   4   3      681.14      768.37     59.69 o 
  -8   4   3     1522.36     1698.54    155.22 o 
  -6   4   3    46914.11    56868.89   7151.04 o 
  -4   4   3      408.18      278.18     26.81 o 
  -2   4   3    12733.83    11594.01    370.98 o 
   0   4   3    65942.21    67465.11   4421.72 o 
   2   4   3    92042.28    89551.30   6149.05 o 
   4   4   3    20153.26    28378.61   2044.74 o 
   6   4   3    30037.42    31148.25   1436.82 o 
   8   4   3     2824.53     4195.85    262.93 o 
  10   4   3     9604.50     8671.33    248.88 o 
  12   4   3     6496.07     4950.55    228.27 o 
  14   4   3     1986.15     1701.84    124.31 o 
  16   4   3     3317.50     3412.86    173.57 o 
  18   4   3        3.20       20.73     69.00 o 
  20   4   3      663.73      719.19    126.10 o 
  22   4   3      183.35      307.41    159.80 o 
 -23   5   3      614.62      761.36    170.11 o 
 -21   5   3      520.17      551.45    151.46 o 
 -19   5   3      273.22      299.64    124.47 o 
 -17   5   3      328.17      459.61    150.48 o 
 -15   5   3     1251.58     1545.75    169.83 o 
 -13   5   3     3113.56     3135.03    248.43 o 
 -11   5   3      783.22      927.50     69.83 o 
  -9   5   3    40811.04    45046.53   2488.65 o 
  -7   5   3    29254.11    36701.36   3509.29 o 
  -5   5   3    28795.69    23759.01   3758.70 o 
  -1   5   3    34335.34    34152.94   1107.07 o 
   1   5   3     2295.73     2900.88    266.45 o 
   3   5   3    24005.78    32084.35   1422.03 o 
   5   5   3     8039.33     9861.13    726.21 o 
   7   5   3       30.63       33.76     29.27 o 
   9   5   3     5132.47     5091.88    271.31 o 
  11   5   3      404.93      522.76     75.34 o 
  13   5   3     9365.69    10204.89    285.63 o 
  15   5   3     2375.13     2013.47    140.73 o 
  17   5   3     2173.19     2308.36    159.67 o 
  19   5   3      938.00     1008.68    152.64 o 
  21   5   3        3.10       10.38     95.71 o 
 -22   6   3      949.15      791.71    179.76 o 
 -20   6   3     1115.03     1138.83    191.56 o 
 -18   6   3     2588.81     2818.75    389.32 o 
 -16   6   3     2173.29     2237.75    245.89 o 
 -14   6   3      438.05      403.38     77.87 o 
 -12   6   3     1743.90     1715.58    135.66 o 
 -10   6   3      615.79      548.46     55.38 o 
  -8   6   3     2137.18     3204.32    517.13 o 
  -6   6   3     9902.24    10859.12   1027.20 o 
  -4   6   3     5506.15     5439.96    750.76 o 
  -2   6   3      559.61      377.67     65.88 o 
   0   6   3    25753.10    26379.69   2239.12 o 
   2   6   3    12512.17    13331.16   1128.22 o 
   4   6   3    15939.49    20016.21   1508.35 o 
   6   6   3     5488.61     5936.17    539.78 o 
   8   6   3      804.99     1042.07     91.00 o 
  10   6   3     1388.23     1318.77    118.01 o 
  12   6   3     4315.28     3635.08    260.23 o 
  14   6   3      269.30      351.89     78.96 o 
  16   6   3     2563.00     2891.65    172.23 o 
  18   6   3       36.65       79.95     94.37 o 
  20   6   3      248.14      215.65    120.53 o 
 -23   7   3        0.17       64.52    126.98 o 
 -21   7   3        1.16        0.00    109.69 o 
 -19   7   3      497.74      495.57    157.80 o 
 -17   7   3      318.58      457.18    234.71 o 
 -15   7   3     4487.23     4437.02    290.33 o 
 -13   7   3      287.73      343.34     75.33 o 
 -11   7   3     4031.63     3624.84    162.11 o 
  -9   7   3     2438.51     2676.94    308.97 o 
  -7   7   3    12110.47    16457.85   1034.41 o 
  -5   7   3     1085.80      649.57    249.67 o 
  -3   7   3     2496.30     2344.21    736.98 o 
  -1   7   3     1214.68     1605.27    109.43 o 
   1   7   3     3767.76     3378.37    221.48 o 
   3   7   3     1202.53     1137.23    106.47 o 
   5   7   3      678.56      448.76     65.20 o 
   7   7   3      535.95      454.22     72.52 o 
   9   7   3     4107.14     4937.72    397.67 o 
  11   7   3        4.56        0.00     54.18 o 
  13   7   3      346.50      527.92     89.32 o 
  15   7   3     1143.26     1141.92    157.73 o 
  17   7   3        8.09       29.45     89.32 o 
  19   7   3      330.50      354.55    126.86 o 
 -22   8   3        0.19       80.64    136.68 o 
 -20   8   3      465.83      290.79    147.37 o 
 -18   8   3      487.67      343.24    145.01 o 
 -16   8   3      277.25      331.06    137.60 o 
 -14   8   3       71.44       62.50    102.89 o 
 -12   8   3      315.83      187.29     71.55 o 
 -10   8   3      871.95      802.36    100.25 o 
  -8   8   3      232.01      263.37     81.06 o 
  -6   8   3      894.37      998.86    108.89 o 
  -4   8   3      846.52      859.89     85.78 o 
  -2   8   3     2468.06     2637.89    145.92 o 
   0   8   3      492.45      508.47     65.78 o 
   2   8   3     8220.22     7918.95    538.54 o 
   4   8   3      372.60      537.65     75.30 o 
   6   8   3      305.01      349.64     77.26 o 
   8   8   3      378.02      276.51     79.96 o 
  10   8   3      509.55      431.01     95.99 o 
  12   8   3      246.57      329.42     81.01 o 
  14   8   3        4.12        0.00     88.49 o 
  16   8   3      208.52      120.63    100.33 o 
  18   8   3       98.75       50.42    115.82 o 
  20   8   3        2.88      119.94    132.86 o 
 -21   9   3       37.69       53.78    131.70 o 
 -19   9   3      284.82      238.29    147.44 o 
 -17   9   3       12.76        0.00    106.72 o 
 -15   9   3       15.89       71.41    118.46 o 
 -13   9   3        1.87       41.44    111.81 o 
 -11   9   3      419.91      390.09     95.14 o 
  -9   9   3     1789.46     2046.00    276.33 o 
  -7   9   3       24.19        0.00     70.62 o 
  -5   9   3      179.21      154.62     55.39 o 
  -3   9   3      827.82      332.46    200.00 o 
  -1   9   3      652.44      689.57     99.60 o 
   1   9   3      863.50      774.87     94.37 o 
   3   9   3      276.52      276.04     64.34 o 
   5   9   3       17.08       30.32     61.92 o 
   7   9   3      212.29       65.48     71.42 o 
   9   9   3      505.56      613.16    121.64 o 
  11   9   3      340.36       72.65    111.96 o 
  13   9   3       78.31       49.85    108.99 o 
  15   9   3        9.33       80.87    117.64 o 
  17   9   3      123.03       68.89    117.75 o 
  19   9   3       71.49       42.92    125.66 o 
 -20  10   3      100.16       53.67    146.66 o 
 -18  10   3      954.89      877.28    200.84 o 
 -16  10   3      565.15      551.78    176.13 o 
 -14  10   3      380.02      328.61    152.03 o 
 -12  10   3      341.07      456.54    161.35 o 
 -10  10   3      471.48      489.72    154.26 o 
  -8  10   3     1349.95     1861.71    158.68 o 
  -6  10   3     4535.93     4077.16    203.62 o 
  -4  10   3     3300.57     2898.30    440.55 o 
  -2  10   3      886.42      950.15    120.52 o 
   0  10   3      213.30      229.82     66.90 o 
   2  10   3     1415.42     1288.25    101.84 o 
   4  10   3      850.13      819.72    120.25 o 
   6  10   3     4336.77     5838.02    825.02 o 
   8  10   3      205.03      207.69    121.16 o 
  10  10   3     1282.72     1510.83    209.72 o 
  12  10   3       55.22       12.93    111.94 o 
  14  10   3       23.27        0.00    116.78 o 
  16  10   3      746.31      680.60    182.86 o 
  18  10   3      240.43      213.62    151.93 o 
 -19  11   3      341.68      340.53    177.05 o 
 -17  11   3        0.92      108.75    138.92 o 
 -15  11   3      427.05      134.91    141.04 o 
 -13  11   3      887.37     1061.24    214.59 o 
 -11  11   3     1267.09     1116.10    207.45 o 
  -9  11   3       44.00      143.32    130.94 o 
  -7  11   3       93.57       98.63     96.95 o 
  -5  11   3      259.80      218.01    102.76 o 
  -3  11   3     1246.09      897.26    277.63 o 
  -1  11   3     2311.44     2278.51    153.69 o 
   1  11   3     7190.27     7199.91    632.75 o 
   3  11   3     6557.14     6672.57    277.31 o 
   5  11   3      789.70     1270.87    130.41 o 
   7  11   3      837.39      815.43    170.99 o 
   9  11   3     2098.13     2317.29    353.93 o 
  11  11   3      239.61      164.38    139.16 o 
  13  11   3      368.95      489.20    173.12 o 
  15  11   3       21.59       78.93    175.10 o 
 -16  12   3     1010.79      886.28    222.31 o 
 -14  12   3        3.51        9.99    144.73 o 
 -12  12   3      887.33      838.61    207.80 o 
 -10  12   3      713.10      753.42    194.73 o 
  -8  12   3      937.10      821.00    243.09 o 
  -6  12   3     3168.47     3395.43    216.42 o 
  -4  12   3      856.72      525.96    297.09 o 
  -2  12   3      533.36      384.59    118.58 o 
   0  12   3     1469.69     1456.55    174.78 o 
   2  12   3        1.66        0.00     85.73 o 
   4  12   3      494.32      519.02    156.59 o 
   6  12   3     1527.97     1893.18    233.13 o 
   8  12   3      738.46      688.68    176.86 o 
  10  12   3     2501.83     2401.60    271.10 o 
  12  12   3     1180.47     1103.92    224.46 o 
  14  12   3       17.90      126.64    148.18 o 
 -15  13   3      379.23      354.99    189.24 o 
 -13  13   3      684.61      576.46    201.30 o 
 -11  13   3      112.72      107.76    158.62 o 
  -9  13   3     2531.21     2619.85    289.64 o 
  -7  13   3      204.77      449.71    177.80 o 
  -5  13   3      572.68      643.02    195.44 o 
  -3  13   3     2840.87     2929.77    309.22 o 
  -1  13   3      845.33      828.75    135.03 o 
   1  13   3      701.56      609.79    137.35 o 
   3  13   3      421.26      601.96    173.63 o 
   5  13   3      189.00      217.34    144.73 o 
   7  13   3      533.35      693.66    186.35 o 
   9  13   3      586.09      461.76    190.89 o 
  11  13   3        0.24        0.00    138.95 o 
  13  13   3      441.46      359.21    181.67 o 
 -12  14   3      685.34      566.89    211.28 o 
 -10  14   3      183.17      131.56    165.81 o 
  -8  14   3        1.09        0.00    152.03 o 
  -6  14   3      868.77      912.97    221.29 o 
  -4  14   3      907.48      952.15    236.57 o 
  -2  14   3       72.27       51.54    104.52 o 
   0  14   3     1338.00     1670.91    311.08 o 
   2  14   3      567.80      388.59    169.25 o 
   4  14   3     1871.62     1741.42    246.96 o 
   6  14   3      482.18      381.05    169.78 o 
   8  14   3       10.72        0.00    208.63 o 
  10  14   3      337.88      385.61    194.28 o 
  -9  15   3      262.31      310.05    199.16 o 
  -7  15   3      277.27      384.25    208.62 o 
  -5  15   3      124.06      186.28    271.96 o 
  -1  15   3       17.66       77.25    153.41 o 
   1  15   3      367.68      215.96    168.65 o 
   3  15   3      645.47      810.59    207.40 o 
   5  15   3       68.22      239.60    173.12 o 
   7  15   3       27.33        0.00    229.12 o 
   0  16   3       28.38       78.24    271.96 o 
 -24   0   4      884.17     1373.79    216.06 o 
 -22   0   4     1547.59     1695.69    166.79 o 
 -20   0   4     2184.70     1975.77    521.31 o 
 -18   0   4     4797.38     4863.62    372.55 o 
 -16   0   4    18930.65    18055.02   1285.33 o 
 -14   0   4     1685.85     1705.80    164.53 o 
 -12   0   4    17299.91    18986.93   1200.32 o 
 -10   0   4    50786.05    51007.25   4424.16 o 
  -8   0   4     7710.10     6357.03    484.32 o 
  -6   0   4    41013.93    33833.71   3155.54 o 
  -4   0   4   123081.59   107070.33    722.76 o 
  -2   0   4    99995.46   119442.86    692.95 o 
   2   0   4      398.43      508.36     47.36 o 
   4   0   4      760.20     1204.32     81.00 o 
   6   0   4    55799.85    55166.69   2256.05 o 
   8   0   4     2118.20     1906.41     94.06 o 
  10   0   4     8326.83     6831.30    345.66 o 
  12   0   4     1142.42     1609.43    108.51 o 
  14   0   4      161.07       55.17     55.69 o 
  16   0   4      170.32       14.57     71.36 o 
  18   0   4     1618.57     1901.89    339.02 o 
  20   0   4      789.74     1214.53    335.30 o 
  22   0   4      173.60      199.32    275.69 o 
 -25   1   4      319.97      375.56    165.08 o 
 -23   1   4      373.06      310.25    133.87 o 
 -21   1   4      464.45      576.99     89.93 o 
 -19   1   4     3355.98     3845.99    142.63 o 
 -17   1   4     1956.54     1936.78    102.59 o 
 -15   1   4     6344.35     5935.35    203.17 o 
 -13   1   4    19442.68    20684.56   1310.12 o 
 -11   1   4     3019.28     3300.20    224.59 o 
  -9   1   4    32291.04    34777.03   2208.21 o 
  -7   1   4    12879.03     8369.26    592.85 o 
  -5   1   4    11032.18     5627.23    136.16 o 
  -3   1   4    17167.13    16249.07   1346.57 o 
  -1   1   4    41872.46    39646.22   2608.80 o 
   1   1   4    10203.84    10028.19    560.45 o 
   3   1   4   109741.08   110360.65   4538.15 o 
   5   1   4     6081.79     7429.87    269.63 o 
   7   1   4    22621.63    23857.16    473.58 o 
   9   1   4    21262.61    22703.07    331.24 o 
  11   1   4       99.50       33.45     27.54 o 
  13   1   4     2891.79     2585.09    120.85 o 
  15   1   4      678.54      582.70    132.92 o 
  17   1   4      247.04      282.74     90.66 o 
  19   1   4     1872.77     2204.19    261.44 o 
  21   1   4      404.07      375.82    189.67 o 
 -24   2   4        2.98       57.67     98.55 o 
 -22   2   4      436.19      461.87     94.44 o 
 -20   2   4     1047.30     1151.87    105.11 o 
 -18   2   4      179.57      314.06     68.29 o 
 -16   2   4     8018.14     8845.53    587.25 o 
 -14   2   4       36.05       27.36     39.42 o 
 -12   2   4    13136.88    12943.63    663.34 o 
 -10   2   4    15159.79    17770.81    835.36 o 
  -8   2   4     3558.20     1948.89    129.18 o 
  -6   2   4    33953.32    28292.88   1099.22 o 
  -4   2   4    56611.82    78647.50   7412.06 o 
  -2   2   4    49402.94    57540.90   1567.50 o 
   0   2   4    28727.97    38540.34   2836.02 o 
   4   2   4     2518.53     2178.55     90.61 o 
   6   2   4    12087.60     8468.64    379.31 o 
   8   2   4       56.29      135.92     26.68 o 
  10   2   4      118.92       99.57     29.64 o 
  12   2   4       63.62       35.03     35.71 o 
  14   2   4       56.49       92.16     54.12 o 
  16   2   4     2107.73     2288.65    143.67 o 
  18   2   4        5.78       72.39     90.51 o 
  20   2   4       77.63       71.48    145.33 o 
  22   2   4      262.79      342.75    199.38 o 
 -25   3   4       61.86      189.73    131.05 o 
 -23   3   4      211.03      198.38    119.84 o 
 -21   3   4      194.35      137.19     92.80 o 
 -19   3   4        4.75        0.00     51.65 o 
 -17   3   4     2956.29     2462.45    193.05 o 
 -15   3   4     6358.47     5574.28    243.33 o 
 -13   3   4        7.00       10.54     37.41 o 
 -11   3   4        0.60        0.22     31.67 o 
  -9   3   4     1277.71     1131.01     79.58 o 
  -7   3   4     5828.55     6728.45    305.70 o 
  -5   3   4      463.28      631.60     55.67 o 
  -3   3   4     3441.02     2698.90    166.90 o 
  -1   3   4   172710.95   175063.72  10936.24 o 
   1   3   4     6095.69     5181.12    203.55 o 
   3   3   4     9183.22     8728.72   1041.40 o 
   5   3   4      823.59      959.89     51.25 o 
   7   3   4     4356.35     5536.74    249.48 o 
   9   3   4     2901.17     2718.47    100.10 o 
  11   3   4     5160.66     4821.38    126.98 o 
  13   3   4     1168.65     1213.82    268.00 o 
  15   3   4        9.08        0.00     50.44 o 
  17   3   4      186.59      197.43     76.63 o 
  19   3   4       13.82        0.00     85.99 o 
  21   3   4      216.09      478.22    199.11 o 
 -24   4   4       31.23       13.69    111.87 o 
 -22   4   4      395.32      343.31    135.52 o 
 -20   4   4      261.35      168.34     76.00 o 
 -18   4   4      582.66      613.92     96.70 o 
 -16   4   4     1258.87      982.43    131.54 o 
 -14   4   4      336.66      335.50     91.36 o 
 -12   4   4        2.83        6.36     23.04 o 
 -10   4   4      142.50      107.68     36.03 o 
  -8   4   4    25034.59    23931.94   1260.71 o 
  -6   4   4     1212.64     1086.60     75.84 o 
  -4   4   4       92.60      256.98     47.00 o 
   0   4   4     3123.69     3173.40    229.57 o 
   2   4   4     1692.57     1454.01    155.09 o 
   4   4   4       16.61      100.90     48.37 o 
   6   4   4     2971.17     3650.44    381.62 o 
   8   4   4       40.19       46.97     25.56 o 
  10   4   4     1151.38     1095.50     95.77 o 
  12   4   4       45.02       76.07     50.12 o 
  14   4   4      704.38      947.36    100.71 o 
  16   4   4     1758.09     1614.22    133.35 o 
  18   4   4        5.26       52.74     71.80 o 
  20   4   4      258.92      340.37    125.96 o 
  22   4   4       52.51       99.85    138.27 o 
 -23   5   4      148.27       47.12    119.08 o 
 -21   5   4       37.48        0.00     99.28 o 
 -19   5   4      309.49      291.21    122.90 o 
 -17   5   4       22.80       56.95     60.86 o 
 -15   5   4        6.34       16.69     52.27 o 
 -13   5   4     1218.38     1687.82    130.98 o 
 -11   5   4      627.82      698.81     62.58 o 
  -9   5   4     6664.78     4093.17   1492.57 o 
  -7   5   4     1033.53     1339.57    196.34 o 
  -5   5   4      712.83      766.10     74.87 o 
  -3   5   4     2706.26     4312.94    135.14 o 
  -1   5   4    45515.88    55631.27   5155.94 o 
   1   5   4    60005.29    66793.91   2973.22 o 
   3   5   4     7264.68    10072.86    446.98 o 
   5   5   4     4191.18     6288.68    608.17 o 
   7   5   4        5.77       32.66     31.39 o 
   9   5   4     1708.13     1779.38    110.61 o 
  11   5   4     3208.51     2937.83    147.68 o 
  13   5   4      937.35     1331.61    112.00 o 
  15   5   4      740.32      743.00     99.80 o 
  17   5   4      130.24      105.32     75.68 o 
  19   5   4      593.95      673.59    136.06 o 
  21   5   4        0.47       33.80    128.32 o 
 -24   6   4       29.19      120.15    127.77 o 
 -22   6   4        5.13       78.15    114.57 o 
 -20   6   4        2.34        8.34    107.20 o 
 -18   6   4      554.40      415.79    136.68 o 
 -16   6   4     3022.85     3721.32    354.64 o 
 -14   6   4       48.12       37.57     55.40 o 
 -12   6   4     2331.34     2282.75    286.03 o 
 -10   6   4       97.13       17.37     33.04 o 
  -8   6   4       95.13       22.80     24.06 o 
  -6   6   4     4189.20     4857.47    217.87 o 
  -4   6   4     3933.24     5352.20    287.92 o 
  -2   6   4    10029.16    11028.72    312.35 o 
   0   6   4    10623.40    10018.64    785.44 o 
   2   6   4       77.61       17.09     34.06 o 
   4   6   4      298.89      315.76     44.35 o 
   6   6   4      152.10      142.05     60.38 o 
   8   6   4      107.88      131.16     57.02 o 
  10   6   4     1993.86     2333.18    129.59 o 
  12   6   4       92.70      146.19     63.96 o 
  14   6   4      155.32      188.05     69.00 o 
  16   6   4      625.61      610.57    103.00 o 
  18   6   4      481.72      423.57    126.73 o 
  20   6   4      292.71      265.84    122.55 o 
 -23   7   4       57.30       61.48    129.50 o 
 -21   7   4      432.00      386.28    150.00 o 
 -19   7   4      700.91      460.15    151.42 o 
 -17   7   4       41.28       15.22    103.16 o 
 -15   7   4      503.73      498.34     89.92 o 
 -13   7   4     7955.75     8592.98    295.49 o 
 -11   7   4       81.76       24.09     54.64 o 
  -9   7   4    43387.58    35548.75   2911.94 o 
  -7   7   4    16829.11    20987.52   1596.78 o 
  -5   7   4    12428.79    12939.23   1677.89 o 
  -3   7   4     7817.98     7505.75    335.59 o 
  -1   7   4     8332.62     7810.62    206.37 o 
   1   7   4    29965.21    29092.72   2178.64 o 
   3   7   4     3324.74     3355.01    200.84 o 
   5   7   4      566.68      814.03     73.39 o 
   7   7   4      158.59      127.91     59.09 o 
   9   7   4     2990.89     2959.69    194.05 o 
  11   7   4        4.10        0.00     54.01 o 
  13   7   4     1900.22     2513.03    150.01 o 
  15   7   4      859.54      773.79    137.99 o 
  17   7   4        6.42       21.84     92.57 o 
  19   7   4       88.21      191.11    117.23 o 
 -22   8   4      432.80      366.51    164.42 o 
 -20   8   4       16.55        5.44    116.87 o 
 -18   8   4       61.50       94.20    123.79 o 
 -16   8   4     3074.56     2851.62    259.39 o 
 -14   8   4      100.88      276.32    131.78 o 
 -12   8   4     3137.64     2021.54    143.25 o 
 -10   8   4     3732.14     4454.09    379.74 o 
  -8   8   4     5279.06     7520.06    363.09 o 
  -6   8   4    23499.12    20688.59   1418.82 o 
  -4   8   4     7294.71     7616.96    248.53 o 
  -2   8   4     6842.09     7046.22    214.45 o 
   0   8   4      125.60       16.73     45.65 o 
   2   8   4      117.33        0.00     43.84 o 
   4   8   4     2203.77     2905.61    135.26 o 
   6   8   4    13512.46    17239.92   2694.94 o 
   8   8   4       57.69       28.96     60.77 o 
  10   8   4     2659.23     3421.73    319.36 o 
  12   8   4     2932.47     2616.20    157.34 o 
  14   8   4       37.06       93.82     91.42 o 
  16   8   4     1408.44     1383.40    179.89 o 
  18   8   4      160.56      234.70    113.25 o 
 -21   9   4      789.28      653.89    186.17 o 
 -19   9   4      923.96     1028.12    208.74 o 
 -17   9   4       12.26       49.52    121.16 o 
 -15   9   4      110.44       23.50    112.61 o 
 -13   9   4     2722.59     2907.89    409.81 o 
 -11   9   4      791.08      702.91    110.00 o 
  -9   9   4    20905.61    20587.39   1491.49 o 
  -7   9   4     4328.44     4875.85    284.98 o 
  -5   9   4     9810.20    12126.65    351.25 o 
  -3   9   4     3682.69     3432.90    211.91 o 
  -1   9   4      666.23      446.57     71.81 o 
   1   9   4     7287.20     7599.72    607.37 o 
   3   9   4     8137.84     9711.58    553.44 o 
   5   9   4      411.84      808.56    117.85 o 
   7   9   4     1628.22     1778.13    262.36 o 
   9   9   4      701.65      816.58    156.91 o 
  11   9   4       98.46        0.00    104.56 o 
  13   9   4     1391.37     1611.58    217.29 o 
  15   9   4      549.68      302.57    143.55 o 
  17   9   4       13.88       80.26    118.52 o 
 -20  10   4        4.80       44.07    146.19 o 
 -18  10   4      431.00      271.30    157.07 o 
 -16  10   4       29.08        0.00    124.43 o 
 -14  10   4        0.96        0.00    106.52 o 
 -12  10   4      167.28       83.63    126.64 o 
 -10  10   4      674.57     1129.48    135.42 o 
  -8  10   4      121.40       30.93     82.54 o 
  -6  10   4     2284.10     1227.39    488.72 o 
  -4  10   4     2330.48     2191.50    166.84 o 
  -2  10   4     1490.08     1899.13    151.68 o 
   0  10   4     2358.78     1987.47    182.83 o 
   2  10   4      467.72      570.86     94.64 o 
   4  10   4     1673.27     1486.48    148.32 o 
   6  10   4     2548.22     3516.69    446.91 o 
   8  10   4        7.34      133.69     87.35 o 
  10  10   4     3986.95     4516.94    380.94 o 
  12  10   4      427.17      492.14    160.63 o 
  14  10   4      326.06      320.75    146.19 o 
  16  10   4      707.94      799.76    192.80 o 
 -19  11   4      119.29      142.26    152.92 o 
 -17  11   4       38.73        0.00    130.94 o 
 -15  11   4      165.73      184.27    151.46 o 
 -13  11   4       44.33       77.47    138.71 o 
 -11  11   4       35.39       82.43    132.33 o 
  -9  11   4       69.26       64.89     93.21 o 
  -7  11   4     2299.21     2178.27    181.22 o 
  -5  11   4      929.87     1001.49    138.44 o 
  -3  11   4     6624.74     6458.76    258.03 o 
  -1  11   4      107.18       98.01     71.44 o 
   1  11   4     3675.66     3121.35    178.37 o 
   3  11   4      319.49      531.77    118.16 o 
   5  11   4      122.29      174.85     89.01 o 
   7  11   4        3.45        0.00    105.82 o 
   9  11   4      557.30      391.06    145.51 o 
  11  11   4      831.41     1183.60    213.27 o 
  13  11   4      584.91      605.36    176.10 o 
  15  11   4      256.58      188.12    156.48 o 
 -16  12   4        6.07       42.12    157.04 o 
 -14  12   4       79.24        0.00    136.91 o 
 -12  12   4        0.26        0.00    143.44 o 
 -10  12   4      201.54      283.64    155.75 o 
  -8  12   4      468.98      441.21    173.49 o 
  -6  12   4       28.78       65.98     80.45 o 
  -4  12   4      234.80      357.52    119.32 o 
  -2  12   4      196.90      187.52     97.57 o 
   0  12   4       18.50       67.50     95.11 o 
   2  12   4        0.57       30.13     91.91 o 
   4  12   4       47.76      132.20     94.70 o 
   6  12   4      285.97      195.22    131.70 o 
   8  12   4      487.06      287.05    158.34 o 
  10  12   4       69.66      114.63    146.10 o 
  12  12   4      145.17       93.27    141.04 o 
  14  12   4        3.29        0.00    127.44 o 
 -15  13   4       42.04        1.17    157.25 o 
 -13  13   4       37.30       43.00    157.80 o 
 -11  13   4        0.89        0.00    141.60 o 
  -9  13   4      303.09      437.45    185.03 o 
  -7  13   4      133.19      109.72    155.70 o 
  -5  13   4      122.92      131.53     98.96 o 
  -3  13   4        0.79        0.00    107.58 o 
  -1  13   4      162.63       28.06    101.06 o 
   1  13   4      396.21      289.72    119.91 o 
   3  13   4      114.39      122.71    135.75 o 
   5  13   4       32.29      173.40    146.51 o 
   7  13   4      139.88        0.00    128.42 o 
   9  13   4      416.12      448.93    257.06 o 
  11  13   4       21.13       41.56    154.06 o 
 -12  14   4      195.14      284.14    201.30 o 
 -10  14   4        1.49        0.00    150.35 o 
  -8  14   4      206.62      298.09    172.29 o 
  -6  14   4     1150.18     1034.87    230.22 o 
  -4  14   4      875.78      831.85    225.40 o 
  -2  14   4     1556.12     1379.50    188.41 o 
   0  14   4       53.10        0.00    178.83 o 
   2  14   4      189.25      249.23    160.99 o 
   4  14   4       70.09      106.10    151.41 o 
   6  14   4        3.70       71.61    149.02 o 
   8  14   4      246.44       50.29    229.12 o 
  10  14   4      598.35      415.52    195.73 o 
  -9  15   4      223.77      332.44    200.79 o 
  -7  15   4      579.68      443.58    200.24 o 
  -5  15   4      275.23      238.43    309.22 o 
  -3  15   4     1934.62     1812.48    307.36 o 
  -1  15   4      561.73      741.38    266.38 o 
   1  15   4      258.44      296.67    176.13 o 
   3  15   4      990.32      724.44    208.40 o 
   5  15   4       33.80       10.40    159.31 o 
 -25   1   5      757.54      837.29    155.68 o 
 -23   1   5        0.29       13.88     70.30 o 
 -21   1   5      477.86      527.78     87.34 o 
 -19   1   5      178.67      136.66     60.86 o 
 -17   1   5      210.94      232.35     61.64 o 
 -15   1   5       17.22       41.89     45.46 o 
 -13   1   5     2296.95     2728.75    158.36 o 
 -11   1   5      418.80      456.20     56.56 o 
  -9   1   5    16694.23    14413.59    229.82 o 
  -7   1   5      895.86      872.95     60.75 o 
  -5   1   5   106696.50   124393.01   7085.80 o 
  -3   1   5    10248.04     8791.21   1172.80 o 
  -1   1   5     2567.12     1051.69     40.44 o 
   1   1   5       11.18       38.30     18.72 o 
   3   1   5     2264.77     1399.75     57.72 o 
   5   1   5     3504.94     3165.23    145.63 o 
   7   1   5      120.72      192.15     29.32 o 
   9   1   5     7197.30     7549.72    127.50 o 
  11   1   5        0.34       28.87     29.70 o 
  13   1   5      679.31      690.47     66.90 o 
  15   1   5     1532.90     1541.52    139.60 o 
  17   1   5        4.62       39.12    103.34 o 
  19   1   5      123.70      247.15    159.31 o 
  21   1   5       17.26       44.62    155.88 o 
 -26   2   5       11.65       54.02    162.06 o 
 -24   2   5      881.51      912.12    135.95 o 
 -22   2   5       60.43       58.09     76.08 o 
 -20   2   5     1309.13     1405.36    133.74 o 
 -18   2   5     2348.52     2195.90    132.40 o 
 -16   2   5     5802.31     5884.78    287.77 o 
 -14   2   5      600.13      585.67     70.86 o 
 -12   2   5    22681.85    22471.91   1296.58 o 
 -10   2   5      372.40      534.04     56.22 o 
  -8   2   5     1780.92      921.68     69.32 o 
  -6   2   5    11110.06     9406.28    695.74 o 
  -4   2   5   139138.28   150647.72  12803.79 o 
  -2   2   5    82355.56    68496.79   3050.21 o 
   0   2   5    68799.98    58746.32  11689.96 o 
   2   2   5    13992.29    17406.86   1197.49 o 
   4   2   5       20.91       28.93     34.92 o 
   6   2   5    15799.60    14364.40    743.30 o 
   8   2   5       82.83       40.63     24.19 o 
  10   2   5    10633.97     9219.35    243.74 o 
  12   2   5      919.30      707.08     77.54 o 
  14   2   5      720.67      630.42     84.80 o 
  16   2   5      186.72       97.92     66.73 o 
  18   2   5      102.98       33.66     82.81 o 
  20   2   5       22.59        0.00    137.41 o 
  22   2   5      232.83      459.72    217.89 o 
 -25   3   5      222.23      247.18    135.94 o 
 -23   3   5      331.54      343.34    133.62 o 
 -21   3   5       46.53       97.84     72.47 o 
 -19   3   5     2554.49     2931.42    348.91 o 
 -17   3   5      390.89      318.66     69.01 o 
 -15   3   5     3180.32     2726.44    203.80 o 
 -13   3   5     8184.16     9250.81    568.39 o 
 -11   3   5      946.93      991.10     79.58 o 
  -9   3   5    12021.13    11858.94    687.50 o 
  -7   3   5    37473.60    40582.93   2985.30 o 
  -5   3   5    53267.52    50511.84   3789.29 o 
  -3   3   5    21518.88    22278.51    571.42 o 
  -1   3   5     1383.64     1567.00     98.13 o 
   1   3   5     2697.94     3290.18     89.88 o 
   3   3   5    88244.13    98593.25   8770.76 o 
   5   3   5      871.89      615.79     68.49 o 
   7   3   5    10759.67     8133.67    331.65 o 
   9   3   5     6194.22     5394.54    212.17 o 
  11   3   5      957.80      824.17    158.66 o 
  13   3   5     2833.94     2324.42    314.40 o 
  15   3   5      363.41      462.15     86.52 o 
  17   3   5     1853.61     1721.56    139.57 o 
  19   3   5      608.15      816.41    144.98 o 
  21   3   5       23.35      132.05    164.25 o 
 -24   4   5      405.67      323.28    139.32 o 
 -22   4   5     1252.38     1124.14    184.39 o 
 -20   4   5       95.45       58.66     51.70 o 
 -18   4   5     1670.47     1195.45    311.84 o 
 -16   4   5     3461.65     3670.56    182.00 o 
 -14   4   5      185.34      179.88     54.10 o 
 -12   4   5    10971.05     9244.95    577.80 o 
 -10   4   5     5471.05     5795.36    420.78 o 
  -8   4   5     1197.30     1009.45    118.07 o 
  -6   4   5      334.02      501.23     57.67 o 
  -4   4   5     1416.12      851.37     79.93 o 
  -2   4   5    55308.73    58759.91   3254.45 o 
   0   4   5    54105.39    60440.72   3197.89 o 
   2   4   5     3455.34     6174.10    592.59 o 
   4   4   5     7105.91     8163.98    719.05 o 
   6   4   5    31275.36    36086.13   3698.32 o 
   8   4   5     1484.86     1414.89     94.33 o 
  10   4   5     8400.58     9355.77    372.38 o 
  12   4   5      107.24      152.55     57.58 o 
  14   4   5     2371.58     2641.19    147.58 o 
  16   4   5     1972.26     1906.20    176.65 o 
  18   4   5       99.47      113.66     69.65 o 
  20   4   5      389.75      430.83    129.40 o 
 -25   5   5      336.95      317.40    252.41 o 
 -23   5   5      318.68      188.55    127.46 o 
 -21   5   5      479.12      489.70    144.44 o 
 -19   5   5     1862.55     2368.26    286.43 o 
 -17   5   5     1340.74     1247.84    131.77 o 
 -15   5   5     1476.30      738.88    465.12 o 
 -13   5   5     4393.68     4734.25    257.51 o 
 -11   5   5     3664.47     6090.73    275.43 o 
  -9   5   5    34156.15    33166.32   2496.41 o 
  -7   5   5     1730.24     1769.37    149.66 o 
  -5   5   5     1575.23     1824.91    170.50 o 
  -3   5   5    21792.91    24052.71    472.57 o 
  -1   5   5     5957.42     8231.27    640.83 o 
   1   5   5     8283.13    10272.66    554.68 o 
   3   5   5    25589.89    26482.63   2025.65 o 
   5   5   5     3796.13     4990.71    272.30 o 
   7   5   5    15478.97    17503.65   1483.65 o 
   9   5   5     4448.14     3722.30    167.97 o 
  11   5   5       18.29       30.04     52.48 o 
  13   5   5     2796.51     3149.71    155.61 o 
  15   5   5      789.34      801.98    104.81 o 
  17   5   5     1141.62     1149.21    127.29 o 
  19   5   5      476.21      585.05    115.83 o 
  21   5   5       15.62       65.81    133.32 o 
 -24   6   5      206.79      105.06    134.97 o 
 -22   6   5     1482.90     1391.51    211.26 o 
 -20   6   5       17.58       51.37    109.30 o 
 -18   6   5      204.94      278.12     84.19 o 
 -16   6   5     3653.13     4731.00    503.94 o 
 -14   6   5      409.96      280.01     71.35 o 
 -12   6   5     3142.90     1098.29   1030.21 o 
 -10   6   5      122.38      404.02    139.71 o 
  -8   6   5     2481.10     2445.61    241.97 o 
  -6   6   5    12804.63    10654.29    753.59 o 
  -4   6   5     2189.67     2028.14    114.30 o 
  -2   6   5      247.42      364.36     76.26 o 
   0   6   5    48643.86    52964.89   4313.52 o 
   2   6   5      720.69      788.59     58.34 o 
   4   6   5       22.65       15.71     34.86 o 
   6   6   5     2289.32     2644.79    467.68 o 
   8   6   5      451.47      439.76     75.24 o 
  10   6   5     2248.80     2657.18    139.77 o 
  12   6   5     1643.69     1596.65    121.66 o 
  14   6   5       19.93       45.53     59.36 o 
  16   6   5     1329.68     1188.18    125.13 o 
  18   6   5       17.47       13.71     94.99 o 
  20   6   5      155.97      119.02    106.93 o 
 -23   7   5       41.09       54.44    127.08 o 
 -21   7   5       23.61       26.68    113.25 o 
 -19   7   5     1294.49     1004.48    189.10 o 
 -17   7   5      289.59      183.66    120.64 o 
 -15   7   5     2443.72     2314.09    189.80 o 
 -13   7   5      352.52      302.88     78.30 o 
 -11   7   5      990.04     1647.07    189.62 o 
  -9   7   5    11673.50     8292.25   2208.22 o 
  -7   7   5     1380.37     1430.54     69.63 o 
  -5   7   5      256.19      417.93     83.14 o 
  -3   7   5    10418.03    12174.94    303.42 o 
  -1   7   5      978.60     1229.25    135.56 o 
   1   7   5     8969.28     8171.84    623.51 o 
   3   7   5      305.70      287.53     47.91 o 
   5   7   5      915.65     1021.52    278.53 o 
   7   7   5      943.63     1076.87     97.27 o 
   9   7   5      377.66      348.49     76.40 o 
  11   7   5      215.76       80.59     65.16 o 
  13   7   5      861.02      867.02    105.35 o 
  15   7   5      623.89      713.64    106.03 o 
  17   7   5      163.29      171.51    106.22 o 
  19   7   5      193.55       65.07    110.43 o 
 -22   8   5       65.93      152.92    137.83 o 
 -20   8   5       41.54       21.66    118.76 o 
 -18   8   5       84.56      121.54    128.18 o 
 -16   8   5      503.61      645.49    164.58 o 
 -14   8   5      177.44      110.93     72.47 o 
 -12   8   5       11.77        0.00     57.92 o 
 -10   8   5      424.72      216.13     68.44 o 
  -8   8   5      192.19      271.62     78.86 o 
  -6   8   5       55.78       85.96     72.01 o 
  -4   8   5       49.10      151.76     72.01 o 
  -2   8   5     1568.05     2193.92    139.24 o 
   0   8   5      143.85       45.09     54.04 o 
   2   8   5     1407.63     1951.19    132.55 o 
   4   8   5      572.90      571.36     99.71 o 
   6   8   5      154.51      286.64     83.21 o 
   8   8   5      593.10      563.08     90.79 o 
  10   8   5      285.27      152.61     84.33 o 
  12   8   5       91.39       47.77     69.54 o 
  14   8   5      113.31       23.22     86.46 o 
  16   8   5       16.34       37.70     93.93 o 
  18   8   5      228.50      176.33    115.88 o 
 -21   9   5       27.59        7.42    135.52 o 
 -19   9   5      456.67      435.19    214.22 o 
 -17   9   5      263.57      308.81    150.78 o 
 -15   9   5      367.16      317.51    150.09 o 
 -13   9   5     1335.19     1265.17    130.77 o 
 -11   9   5     3619.17     3690.74    284.65 o 
  -9   9   5     3182.33     3091.13    258.56 o 
  -7   9   5     4879.76     5487.44    297.18 o 
  -5   9   5     2386.91     2701.85    164.73 o 
  -3   9   5        6.91       41.22     76.05 o 
  -1   9   5       46.65        0.00     56.14 o 
   1   9   5      676.29      696.13     81.09 o 
   3   9   5     5010.71     5488.13    422.85 o 
   5   9   5       16.33       24.11     79.29 o 
   7   9   5     1448.19     2289.56    414.08 o 
   9   9   5        1.37        3.81     76.08 o 
  11   9   5     1743.62     2187.63    199.16 o 
  13   9   5        1.09       43.13     93.51 o 
  15   9   5        7.08        0.00     94.92 o 
  17   9   5       75.05       22.03    121.09 o 
 -20  10   5        1.29       97.07    146.05 o 
 -18  10   5      636.93      721.04    196.52 o 
 -16  10   5     1083.27      972.04    205.02 o 
 -14  10   5     1036.17      827.41    190.68 o 
 -12  10   5       82.76       80.32     89.32 o 
 -10  10   5      198.36        2.96     87.98 o 
  -8  10   5       94.19       13.57     47.51 o 
  -6  10   5     1694.21     2089.88    185.25 o 
  -4  10   5     7846.11     9011.00    282.21 o 
  -2  10   5     1682.82     1503.26    117.25 o 
   0  10   5     4172.45     4584.45    532.98 o 
   2  10   5       13.90        0.00     70.30 o 
   4  10   5      888.27      770.87    125.71 o 
   6  10   5      235.81      263.75     92.63 o 
   8  10   5      358.79      265.20     95.35 o 
  10  10   5     1983.74     1864.64    312.95 o 
  12  10   5      330.74      185.87    234.71 o 
  14  10   5      445.65      283.91    165.79 o 
  16  10   5      209.08      153.25    136.68 o 
 -19  11   5      802.68      712.28    207.45 o 
 -17  11   5        8.50        0.00    133.62 o 
 -15  11   5     1067.01     1222.22    226.14 o 
 -13  11   5      310.60      156.00    147.10 o 
 -11  11   5       86.84       93.82    135.58 o 
  -9  11   5      438.54      498.79    119.67 o 
  -7  11   5      219.45      188.43     99.88 o 
  -5  11   5      146.45      303.53    110.20 o 
  -3  11   5     1951.07     2536.39    260.19 o 
  -1  11   5     2689.77     2968.33    318.07 o 
   1  11   5     2042.01     2096.24    184.39 o 
   3  11   5     2841.69     4388.34    555.11 o 
   5  11   5      229.92      195.52     94.70 o 
   7  11   5     3026.30     2783.28    257.51 o 
   9  11   5      325.54      258.38    129.80 o 
  11  11   5      498.34      307.76    151.41 o 
  13  11   5      489.29      397.69    162.67 o 
  15  11   5       49.88       77.48    136.29 o 
 -16  12   5      672.49      679.27    213.49 o 
 -14  12   5       98.73       80.81    153.82 o 
 -12  12   5     4070.04     4328.65    347.57 o 
 -10  12   5       21.53        0.00    121.63 o 
  -8  12   5      728.48      907.46    143.41 o 
  -6  12   5      956.79      962.25    146.12 o 
  -4  12   5     1718.19     1623.19    171.66 o 
  -2  12   5      980.91     1098.97    191.85 o 
   0  12   5     4303.88     4345.30    358.58 o 
   2  12   5       59.21      132.12    104.37 o 
   4  12   5     1611.89     1979.32    320.40 o 
   6  12   5     1025.34     1020.18    196.25 o 
   8  12   5      378.57      477.95    165.30 o 
  10  12   5     3045.59     3202.97    303.61 o 
  12  12   5       99.86      171.55    155.01 o 
 -15  13   5      526.18      715.56    226.76 o 
 -13  13   5      393.59      368.89    187.07 o 
 -11  13   5      267.19      204.48    174.48 o 
  -9  13   5     2227.23     2470.03    287.49 o 
  -7  13   5      191.70      120.39     80.73 o 
  -5  13   5      446.45      317.09    126.90 o 
  -3  13   5      324.82      298.95    113.76 o 
  -1  13   5      521.17      237.97    123.01 o 
   1  13   5       84.33       86.10    111.91 o 
   3  13   5     3761.13     3580.25    406.08 o 
   5  13   5       71.09       67.74    135.95 o 
   7  13   5     1142.37     1141.06    217.99 o 
   9  13   5      214.94      115.49    216.08 o 
  11  13   5       20.05        0.00    141.86 o 
 -12  14   5      443.80      470.78    211.60 o 
 -10  14   5      223.26      133.92    178.65 o 
  -8  14   5      190.16       64.15    155.05 o 
  -6  14   5      834.12      961.58    227.98 o 
  -4  14   5      161.30      202.34    120.41 o 
  -2  14   5       39.03       13.54    116.47 o 
   0  14   5     1216.92     1024.64    174.50 o 
   2  14   5     1073.43     1056.19    283.14 o 
   4  14   5      832.57      875.03    250.54 o 
   6  14   5      782.04      856.97    210.30 o 
   8  14   5      132.02      214.11    164.99 o 
  -9  15   5       11.49       78.60    193.78 o 
  -7  15   5       19.29        0.00    251.47 o 
  -5  15   5       19.73      108.04    176.96 o 
  -3  15   5      795.53      979.52    416.33 o 
  -1  15   5       51.09        0.00    188.14 o 
   1  15   5      574.09      635.02    201.41 o 
   3  15   5      281.64      171.07    170.50 o 
   5  15   5        1.00       43.63    168.54 o 
 -26   0   6       78.66       85.69    141.57 o 
 -24   0   6      356.98      489.91    173.24 o 
 -22   0   6     3889.65     4014.51    380.01 o 
 -20   0   6       95.17       48.32     86.81 o 
 -18   0   6     8186.94     7670.43    552.31 o 
 -16   0   6    30123.05    29948.69   1392.42 o 
 -14   0   6     1780.37     2340.33    157.75 o 
 -12   0   6    53933.92    48668.31   3651.03 o 
 -10   0   6     8811.87     8765.87    394.91 o 
  -8   0   6     3690.37     4010.55    191.87 o 
  -6   0   6     2941.42     2326.60    135.98 o 
  -4   0   6   103575.25    93582.09  14506.34 o 
   0   0   6    26072.78    41614.82    441.48 o 
   2   0   6     4351.33     5409.50    168.58 o 
   4   0   6     9697.70     9817.78    207.70 o 
   6   0   6    54913.86    52127.68   2497.85 o 
   8   0   6     2236.70     2329.55    104.74 o 
  10   0   6     5654.05     4628.09    271.56 o 
  12   0   6      862.12      634.07     95.98 o 
  14   0   6      406.34      509.13    132.26 o 
  16   0   6      956.16     1061.78    253.34 o 
  18   0   6       74.11      139.71    184.41 o 
  20   0   6      658.94      994.72    322.26 o 
 -25   1   6      255.01      352.16    109.00 o 
 -23   1   6      199.32      214.49     88.17 o 
 -21   1   6      183.25      179.13     70.90 o 
 -19   1   6     1007.85      992.39    103.73 o 
 -17   1   6      721.76     1079.41    101.09 o 
 -15   1   6    30672.16    30603.19   1835.47 o 
 -13   1   6     4639.53     4402.66    158.65 o 
 -11   1   6       70.43       50.95     38.67 o 
  -9   1   6    10415.38     6858.10    248.36 o 
  -7   1   6    52073.98    41314.91   2011.66 o 
  -5   1   6    74226.60    75644.35   7256.48 o 
  -3   1   6    64398.72    75247.22   8410.73 o 
  -1   1   6    17926.45    19872.34   1116.90 o 
   1   1   6      368.05      391.71     40.60 o 
   3   1   6     9682.61     7385.30    291.99 o 
   5   1   6        1.83        0.00     19.19 o 
   7   1   6    17135.77    13664.41    388.20 o 
   9   1   6     7589.43     5587.98    120.65 o 
  11   1   6      565.85      916.13     68.14 o 
  13   1   6     1930.98     1746.16    112.92 o 
  15   1   6     1102.80      931.61    119.56 o 
  17   1   6     1110.12     1304.86    203.70 o 
  19   1   6     1724.98     2345.90    272.00 o 
  21   1   6       21.43       47.21    163.32 o 
 -26   2   6        6.99       18.54    112.47 o 
 -24   2   6       20.83        0.00     78.83 o 
 -22   2   6     2252.05     2586.63    177.49 o 
 -20   2   6      266.81      342.00     91.14 o 
 -18   2   6     2306.84     2020.33    131.95 o 
 -16   2   6     4841.51     5268.57    343.61 o 
 -14   2   6     3971.54     3355.14    232.39 o 
 -12   2   6    15249.14    14042.87    267.09 o 
 -10   2   6     2207.49     2373.12    123.83 o 
  -8   2   6     8452.87    12307.24    508.85 o 
  -6   2   6    28960.83    37333.79   2450.86 o 
  -4   2   6    27229.00    20446.36   2047.97 o 
  -2   2   6     5134.85     3603.82    193.05 o 
   0   2   6    50300.77    47691.25   3383.27 o 
   2   2   6     7885.28     8553.99    415.82 o 
   4   2   6    12927.13    14053.96    753.61 o 
   6   2   6      387.38      408.95     33.30 o 
   8   2   6     6059.82     6301.06    143.08 o 
  10   2   6     5346.94     4519.75    147.47 o 
  12   2   6     5110.87     4741.48    191.55 o 
  14   2   6     1080.37      916.28    145.79 o 
  16   2   6     1034.36      857.26    327.45 o 
  18   2   6        0.61       35.19    124.43 o 
  20   2   6        2.74        0.00    141.28 o 
 -25   3   6      174.00      270.37    137.61 o 
 -23   3   6       20.98       55.07     80.19 o 
 -21   3   6       32.80       75.01     72.77 o 
 -19   3   6        4.14        0.00     64.17 o 
 -17   3   6      179.71      212.73     70.43 o 
 -15   3   6      110.39      124.76     52.93 o 
 -13   3   6     3507.10     4679.38    434.49 o 
 -11   3   6      176.27      103.40     45.94 o 
  -9   3   6     2607.17     2763.71    135.52 o 
  -7   3   6    39921.23    44797.06   3327.45 o 
  -5   3   6     1124.96     1094.90    101.96 o 
  -3   3   6       56.96       34.02     20.21 o 
  -1   3   6    55771.04    44643.05   1876.51 o 
   1   3   6       32.42       41.40     27.19 o 
   3   3   6    22518.41    21318.57    959.11 o 
   5   3   6     7337.69     6935.98    642.99 o 
   7   3   6     7127.01     5965.00    108.23 o 
   9   3   6     1842.10     1566.28    245.03 o 
  11   3   6      155.77      193.41     59.69 o 
  13   3   6     4547.47     4568.83    176.14 o 
  15   3   6      263.56      168.63     72.95 o 
  17   3   6      465.55      394.51    108.34 o 
  19   3   6       70.55       64.34    135.77 o 
  21   3   6       40.41        0.00    148.84 o 
 -24   4   6      116.43      144.36    133.04 o 
 -22   4   6      363.09      282.45     97.30 o 
 -20   4   6      130.60      144.26     77.91 o 
 -18   4   6      530.91      611.53     98.49 o 
 -16   4   6        5.18        0.00     50.01 o 
 -14   4   6      708.39     1052.92    109.97 o 
 -12   4   6     2095.13     2571.07    220.74 o 
 -10   4   6       76.75       22.31     40.82 o 
  -8   4   6     1403.50     2905.44    177.70 o 
  -6   4   6     6672.11     8048.90    283.16 o 
  -4   4   6     1200.29      702.58     50.33 o 
  -2   4   6     2886.90     2555.71    153.49 o 
   0   4   6     7697.91     6149.07    334.75 o 
   2   4   6      960.41      816.77    123.58 o 
   4   4   6       85.79       88.25     49.62 o 
   6   4   6    11563.99    13469.72   1335.18 o 
   8   4   6        7.49        1.39     42.74 o 
  10   4   6       33.34       38.98     48.53 o 
  12   4   6       38.78       18.58     46.16 o 
  14   4   6       67.68       61.52     57.99 o 
  16   4   6      156.16       92.92     66.97 o 
  18   4   6        0.62       75.26     92.62 o 
  20   4   6      203.15      116.49    158.43 o 
 -25   5   6       28.00       96.71    130.94 o 
 -23   5   6       10.19        0.00    104.41 o 
 -21   5   6       29.14        0.00     96.67 o 
 -19   5   6      313.05      151.88     70.89 o 
 -17   5   6      314.43      274.37     78.81 o 
 -15   5   6     1413.51     1542.78    173.52 o 
 -13   5   6     1611.79     1916.78    241.92 o 
 -11   5   6      680.66     1196.67    100.39 o 
  -9   5   6     1824.71     2375.34    170.43 o 
  -7   5   6     1514.24     1749.78    104.15 o 
  -5   5   6     1789.70     1132.42    128.24 o 
  -3   5   6     5585.02     6056.99    473.92 o 
  -1   5   6    18064.43    20221.25   1293.61 o 
   1   5   6    43983.53    48254.07   2118.98 o 
   3   5   6    12413.96    14596.91   1844.98 o 
   5   5   6      311.67      395.69     71.76 o 
   7   5   6       36.52      105.11     60.87 o 
   9   5   6      522.31      602.34     99.48 o 
  11   5   6      155.72      199.53     64.41 o 
  13   5   6        5.64       39.45     55.43 o 
  15   5   6      217.23      187.56     73.05 o 
  17   5   6       44.75       83.91     73.22 o 
  19   5   6      410.21      533.44    135.30 o 
 -24   6   6      462.59      305.64    150.00 o 
 -22   6   6      355.29      337.42    149.27 o 
 -20   6   6      141.93        0.00    104.56 o 
 -18   6   6       40.57        0.00     60.99 o 
 -16   6   6      382.82      107.02    167.08 o 
 -14   6   6     1786.13     1710.16    127.43 o 
 -12   6   6    11326.70    10831.76    870.59 o 
 -10   6   6     2232.05     2146.71    139.37 o 
  -8   6   6     5205.22     4438.77    466.33 o 
  -6   6   6     5396.15     4962.26    364.02 o 
  -4   6   6    13431.63    13050.13    335.99 o 
  -2   6   6    18771.17    21277.88   1698.61 o 
   0   6   6    14653.77    16291.21    948.65 o 
   2   6   6      329.72      463.28     49.53 o 
   4   6   6     1499.81     1597.48    157.88 o 
   6   6   6      689.53      540.21     85.69 o 
   8   6   6      293.08      490.75     78.47 o 
  10   6   6     1277.19     1485.41    132.24 o 
  12   6   6      701.66      987.03    105.59 o 
  14   6   6      115.65       71.53     63.93 o 
  16   6   6      433.64      389.53     92.81 o 
  18   6   6       71.15       22.52     92.69 o 
  20   6   6      179.39       80.69    136.12 o 
 -23   7   6       38.85       72.88    125.64 o 
 -21   7   6      337.77      572.26    169.78 o 
 -19   7   6     1555.40     1520.30    214.49 o 
 -17   7   6      236.89      367.58     91.14 o 
 -15   7   6     3081.23     2908.31    366.30 o 
 -13   7   6     1471.78     1028.70    905.67 o 
 -11   7   6     2371.14     2985.48    157.79 o 
  -9   7   6     4946.37     5209.24    311.08 o 
  -7   7   6     5870.85     6497.65    827.56 o 
  -5   7   6     5846.79     6996.47    207.35 o 
  -3   7   6      538.40      691.91     86.18 o 
  -1   7   6     5177.39     6072.46    439.87 o 
   1   7   6     8360.05     9620.29    758.61 o 
   3   7   6     7713.16     9294.19    569.19 o 
   5   7   6       94.98       80.57     64.09 o 
   7   7   6     7356.57     8261.38    626.97 o 
   9   7   6      279.79      284.82     77.21 o 
  11   7   6        4.22        0.00     55.18 o 
  13   7   6      429.76      546.32     94.49 o 
  15   7   6      712.36      689.52    107.99 o 
  17   7   6       74.85       85.93     87.33 o 
  19   7   6      359.19      490.00    141.08 o 
 -22   8   6      823.50      806.82    196.14 o 
 -20   8   6        1.19        0.00    116.43 o 
 -18   8   6      668.24      651.42    173.81 o 
 -16   8   6     2444.74     2444.64    169.51 o 
 -14   8   6      449.52      244.01     82.80 o 
 -12   8   6     6472.80     2934.66   2495.43 o 
 -10   8   6    10463.76    11290.59   1214.36 o 
  -8   8   6    18157.67    18346.29    355.53 o 
  -6   8   6    13917.03    17169.76    336.81 o 
  -4   8   6     1519.07     2040.74    157.39 o 
  -2   8   6       44.44       73.09     51.97 o 
   0   8   6    27819.27    30976.26   2795.15 o 
   2   8   6      447.75      521.33     69.74 o 
   4   8   6     2660.65     2667.61    422.84 o 
   6   8   6      417.14      386.87     90.81 o 
   8   8   6      105.86      282.52     79.21 o 
  10   8   6     2349.27     3395.47    429.01 o 
  12   8   6     2430.72     2169.12    154.12 o 
  14   8   6      166.24      251.74    109.54 o 
  16   8   6      482.58      512.30    134.21 o 
  18   8   6       42.60        0.00    122.86 o 
 -21   9   6      919.55      944.33    212.04 o 
 -19   9   6     1508.62     1563.75    238.64 o 
 -17   9   6       51.34       28.46    122.27 o 
 -15   9   6     1456.89     1397.57    215.83 o 
 -13   9   6      219.25      280.07     90.62 o 
 -11   9   6      510.82       88.80    146.35 o 
  -9   9   6    11391.33    13738.12    331.32 o 
  -7   9   6     7307.64     9730.12    280.11 o 
  -5   9   6     4445.03     4613.44    197.55 o 
  -3   9   6    18876.32    24230.84    900.49 o 
  -1   9   6      560.72      383.97     71.87 o 
   1   9   6     1918.94     1725.69    175.80 o 
   3   9   6     3491.09     3671.07    443.34 o 
   5   9   6       68.00       51.86     82.95 o 
   7   9   6     1278.66     1686.56    144.63 o 
   9   9   6      926.95     1383.08    161.04 o 
  11   9   6      104.92        7.90     76.38 o 
  13   9   6     2084.45     2192.23    206.10 o 
  15   9   6      525.54      528.64    139.01 o 
  17   9   6       57.03       71.29    106.74 o 
 -20  10   6        2.16        0.00    122.48 o 
 -18  10   6      510.05      586.23    233.78 o 
 -16  10   6      346.32      440.59    166.62 o 
 -14  10   6      153.07      376.28    164.65 o 
 -12  10   6      402.72      537.94    113.93 o 
 -10  10   6       25.09        0.00     49.79 o 
  -8  10   6       14.19        0.00     82.55 o 
  -6  10   6     6307.55     8254.46    282.63 o 
  -4  10   6      337.39      471.40    109.24 o 
  -2  10   6     2922.93     3240.73    295.90 o 
   0  10   6     2143.78     2606.84    158.19 o 
   2  10   6      281.10      247.77     97.53 o 
   4  10   6      562.00      577.80    121.29 o 
   6  10   6     2830.03     3478.38    749.77 o 
   8  10   6      705.98      616.06    117.64 o 
  10  10   6     3813.14     3703.53    284.51 o 
  12  10   6      273.84       29.25    119.84 o 
  14  10   6      176.51      128.87    130.22 o 
  16  10   6      485.49      321.20    152.13 o 
 -19  11   6      151.40      205.64    193.73 o 
 -17  11   6        0.76       30.93    141.48 o 
 -15  11   6      211.64      251.18    160.00 o 
 -13  11   6       75.02      181.89    153.04 o 
 -11  11   6      739.67      837.87    138.33 o 
  -9  11   6      267.25      240.46     97.70 o 
  -7  11   6     4954.16     5192.26    244.51 o 
  -5  11   6      164.36      206.84    105.03 o 
  -3  11   6     7659.65     8874.30    621.34 o 
  -1  11   6     1757.02     1330.67    163.62 o 
   1  11   6     2325.62     2321.43    196.19 o 
   3  11   6        5.84        0.00     86.70 o 
   5  11   6       30.07        0.00    101.13 o 
   7  11   6      287.26      260.88    108.44 o 
   9  11   6      174.01      159.99    144.36 o 
  11  11   6      135.30       77.03    129.75 o 
  13  11   6      249.38      205.39    151.05 o 
 -18  12   6        7.14       75.61    162.25 o 
 -16  12   6        3.11        0.00    147.16 o 
 -14  12   6       37.38       94.93    156.73 o 
 -12  12   6        0.33      130.16    151.69 o 
 -10  12   6       38.81      115.20    105.65 o 
  -8  12   6      699.00      636.43    136.85 o 
  -6  12   6      893.76      972.86    151.39 o 
  -4  12   6       94.90      123.70    109.80 o 
  -2  12   6     1603.35     1774.12    188.02 o 
   0  12   6      450.85      539.73    134.23 o 
   2  12   6       81.02        0.00    102.45 o 
   4  12   6      177.65      212.96    119.87 o 
   6  12   6       65.39      173.27    141.37 o 
   8  12   6      364.26      274.30    151.46 o 
  10  12   6       27.97        0.00    165.79 o 
  12  12   6       24.80       66.19    143.12 o 
 -15  13   6       92.24       71.13    166.01 o 
 -13  13   6        3.60      123.62    164.57 o 
 -11  13   6        0.55       87.46    186.28 o 
  -9  13   6       55.33       60.79    157.04 o 
  -7  13   6      506.11      346.01    134.82 o 
  -5  13   6      832.79      598.89    179.91 o 
  -3  13   6      650.61      485.65    140.53 o 
  -1  13   6     1062.55     1319.51    178.13 o 
   1  13   6      188.30      224.97    124.06 o 
   3  13   6       98.37       22.02    117.22 o 
   5  13   6       46.49      116.88    138.94 o 
   7  13   6      427.96      441.64    171.80 o 
   9  13   6       74.59      104.36    141.48 o 
  11  13   6       60.73       96.21    150.47 o 
 -12  14   6      205.23      294.99    188.72 o 
 -10  14   6      143.40       94.65    163.65 o 
  -8  14   6      175.27      185.53    182.14 o 
  -6  14   6      507.15      545.99    190.16 o 
  -4  14   6      391.98      239.97    140.04 o 
  -2  14   6      910.95      604.51    157.99 o 
   0  14   6      147.89      425.27    203.04 o 
   2  14   6      456.11      443.34    238.43 o 
   4  14   6        2.60        0.00    139.90 o 
   6  14   6        1.84      155.52    154.66 o 
   8  14   6       96.60       65.40    147.37 o 
  -9  15   6      187.51       97.78    184.35 o 
  -7  15   6      398.49      251.47    342.75 o 
  -5  15   6      761.35      756.81    182.47 o 
  -3  15   6     1041.83      970.74    190.37 o 
  -1  15   6      219.17       81.96    217.94 o 
   1  15   6      226.52      193.73    229.12 o 
   3  15   6      222.28      461.72    252.41 o 
   5  15   6        0.14       90.06    161.25 o 
 -25   1   7      505.06      607.73    123.67 o 
 -23   1   7        1.96       18.43     73.91 o 
 -21   1   7        4.71        0.00     62.05 o 
 -19   1   7      118.34       72.36     60.23 o 
 -17   1   7       44.98      107.35     63.41 o 
 -15   1   7    14439.92    13395.27    352.99 o 
 -13   1   7       30.17        5.16     40.35 o 
 -11   1   7      327.98      308.43     58.65 o 
  -9   1   7      786.12      814.84     68.56 o 
  -7   1   7    19978.30    16143.96    946.34 o 
  -5   1   7     1349.18     1560.33    126.91 o 
  -3   1   7     8121.66    11786.85    678.89 o 
  -1   1   7       52.56       19.58     15.31 o 
   1   1   7     1698.41     1790.24     71.52 o 
   3   1   7     1278.58     2130.05     71.97 o 
   5   1   7     1204.21     1361.63     69.95 o 
   7   1   7    11331.34    10034.59    338.30 o 
   9   1   7     1983.02     1628.51     68.93 o 
  11   1   7     1244.30     1215.50     77.18 o 
  13   1   7      152.59      240.47     77.81 o 
  15   1   7        3.53       43.88     93.09 o 
  17   1   7      148.40      278.96    139.72 o 
  19   1   7        4.40        0.00    139.60 o 
  21   1   7       73.79      234.15    181.11 o 
 -26   2   7        4.49        8.18     90.09 o 
 -24   2   7      294.18      388.29    110.37 o 
 -22   2   7      921.27     1080.05    135.11 o 
 -20   2   7      855.76     1279.36    131.52 o 
 -18   2   7     1311.81     1495.35    129.39 o 
 -16   2   7     3405.50     3594.54    210.60 o 
 -14   2   7     4309.75     4359.06    170.56 o 
 -12   2   7    20305.49    18656.41    638.13 o 
 -10   2   7    43990.07    43150.27   1301.58 o 
  -8   2   7    10010.30     9660.29    543.13 o 
  -6   2   7    51039.53    62670.58   2896.52 o 
  -4   2   7    13067.12    16124.08   1219.94 o 
  -2   2   7     8970.90     7710.25    205.68 o 
   0   2   7     2884.48     3809.15    516.83 o 
   2   2   7      892.65      889.29     60.17 o 
   4   2   7     5174.06     3874.99    293.34 o 
   6   2   7       13.02        0.00     20.81 o 
   8   2   7        8.97       27.35     31.43 o 
  10   2   7     2260.00     2606.91    137.94 o 
  12   2   7        6.03       22.34     42.43 o 
  14   2   7      224.29      232.09     66.89 o 
  16   2   7      197.24      322.21     99.86 o 
  18   2   7       47.12       81.35    133.02 o 
  20   2   7       78.18      130.93    162.19 o 
 -25   3   7      257.05      256.45    148.68 o 
 -23   3   7       78.88       45.28     81.10 o 
 -21   3   7      285.78      430.84     96.99 o 
 -19   3   7      715.47      810.47    111.55 o 
 -17   3   7      685.56     1033.87    111.44 o 
 -15   3   7     8506.36     7723.43    412.80 o 
 -13   3   7     1444.64     1438.39    108.61 o 
 -11   3   7     3306.98     3676.37    250.54 o 
  -9   3   7    30630.70    36875.45   2465.32 o 
  -7   3   7    13395.49    15103.55   1245.66 o 
  -5   3   7    55899.21    59374.42   3626.49 o 
  -3   3   7    38044.53    32761.70   1738.42 o 
  -1   3   7     1069.89     1118.77     77.45 o 
   1   3   7    23306.31    21113.63   4508.92 o 
   3   3   7    15271.58    14718.68    798.87 o 
   5   3   7      431.71      984.68    142.08 o 
   7   3   7    31518.54    29281.29   1130.23 o 
   9   3   7     8245.73     7792.12    331.02 o 
  11   3   7     1094.25      959.95     88.36 o 
  13   3   7     1171.69     1309.23    109.20 o 
  15   3   7      279.22      154.12     69.47 o 
  17   3   7      229.43      227.95    100.11 o 
  19   3   7      623.18      865.59    205.76 o 
 -24   4   7      524.20      545.48    203.04 o 
 -22   4   7     2151.90     2409.70    178.83 o 
 -20   4   7        0.79        0.00     67.06 o 
 -18   4   7     5536.83     5522.67    325.24 o 
 -16   4   7       37.93        0.00     52.55 o 
 -14   4   7        4.62      110.17     58.50 o 
 -12   4   7     2132.10     1863.72    196.92 o 
 -10   4   7     9328.55    11111.36    649.79 o 
  -8   4   7    13934.11    15835.23   1296.06 o 
  -6   4   7    27472.29    30769.29   1250.88 o 
  -4   4   7     3233.27     2066.10     77.71 o 
  -2   4   7    34054.90    30242.08   1555.23 o 
   0   4   7    37581.10    31064.87   1667.24 o 
   2   4   7        1.37        0.00     38.60 o 
   4   4   7    51746.01    48565.45   2009.84 o 
   6   4   7     1043.22     1060.39    137.10 o 
   8   4   7      157.92      171.86     54.90 o 
  10   4   7     5362.35     4975.75    170.54 o 
  12   4   7     1596.77     1611.53    116.97 o 
  14   4   7     1477.72      902.18    322.74 o 
  16   4   7     1548.95     1750.08    159.98 o 
  18   4   7      106.96       12.69     91.96 o 
  20   4   7      264.36      397.00    189.35 o 
 -25   5   7     1301.01     1421.27    232.46 o 
 -23   5   7       28.70        0.39    118.76 o 
 -21   5   7     1520.42     1470.53    146.86 o 
 -19   5   7     1038.32     1230.72    128.71 o 
 -17   5   7      151.90       78.95     67.42 o 
 -15   5   7    10707.14     9791.74    877.92 o 
 -13   5   7      365.43      598.58     86.09 o 
 -11   5   7      276.45      299.69     65.64 o 
  -9   5   7    11212.60    12893.36    893.75 o 
  -7   5   7    14044.35    15310.76    303.98 o 
  -5   5   7     2831.81     2682.80    119.19 o 
  -3   5   7    46822.09    40419.01   3125.12 o 
  -1   5   7       45.35      258.89     38.61 o 
   1   5   7    12134.76    14999.62    882.96 o 
   3   5   7    18278.01    23229.23   3729.92 o 
   5   5   7       16.77       81.06     56.63 o 
   7   5   7    15494.45    18121.16   2618.58 o 
   9   5   7     3241.23     2920.23    231.86 o 
  11   5   7      307.90      287.82     68.89 o 
  13   5   7     1576.24     1664.34    128.32 o 
  15   5   7       13.58       11.98     61.00 o 
  17   5   7      150.65      155.35     81.42 o 
  19   5   7      244.61      322.61    127.76 o 
 -24   6   7      507.11      594.52    177.07 o 
 -22   6   7      719.48      467.12    155.93 o 
 -20   6   7       12.78        0.00     56.25 o 
 -18   6   7      436.23      480.10     97.37 o 
 -16   6   7      273.40      548.36     96.11 o 
 -14   6   7      451.43      417.22     83.68 o 
 -12   6   7     2391.05     1717.84    237.62 o 
 -10   6   7     1800.22     1869.40    124.07 o 
  -8   6   7     4601.75     4097.54    479.58 o 
  -6   6   7    13734.29    13878.71    742.20 o 
  -4   6   7      982.88      619.70     92.94 o 
  -2   6   7     4739.31     4430.41    314.73 o 
   0   6   7    18991.10    17338.35    944.02 o 
   2   6   7     2044.09     2925.82    420.51 o 
   4   6   7     5808.07     6248.32    931.38 o 
   6   6   7     1856.71     1914.53    180.36 o 
   8   6   7      345.41      514.35     80.63 o 
  10   6   7     1817.25     1782.74    133.09 o 
  12   6   7     1931.91     1624.52    126.32 o 
  14   6   7      236.07      186.16     74.86 o 
  16   6   7      699.86      910.67    121.25 o 
  18   6   7       10.42       21.89     92.95 o 
 -23   7   7       46.73        0.00    115.25 o 
 -21   7   7      406.95      394.95    151.96 o 
 -19   7   7      303.82      406.46    136.63 o 
 -17   7   7      104.72        0.00     43.11 o 
 -15   7   7     1189.08      990.43    115.12 o 
 -13   7   7     1933.31     2374.22    263.24 o 
 -11   7   7        9.72       41.63     61.25 o 
  -9   7   7     6343.37     7452.64    226.25 o 
  -7   7   7       97.81      228.41     69.37 o 
  -5   7   7     1465.81     1126.31    102.24 o 
  -3   7   7     7912.59     6867.51    523.37 o 
  -1   7   7     7999.13     9853.53    805.15 o 
   1   7   7     1662.41     2836.77    155.33 o 
   3   7   7      203.05      181.75     71.32 o 
   5   7   7      290.04      258.73     78.05 o 
   7   7   7       14.19       13.09     69.10 o 
   9   7   7       27.96       39.35     63.04 o 
  11   7   7      333.94      288.89     81.53 o 
  13   7   7     1544.06     1530.68    131.51 o 
  15   7   7      111.35      101.47     72.36 o 
  17   7   7       51.99       62.17    105.10 o 
 -22   8   7      162.67      144.39    139.45 o 
 -20   8   7       25.65        4.80    121.41 o 
 -18   8   7       28.09        4.66    117.23 o 
 -16   8   7      147.64       91.88     94.69 o 
 -14   8   7        2.54       26.57     70.87 o 
 -12   8   7        9.54       58.11     70.02 o 
 -10   8   7      475.01      353.63     85.80 o 
  -8   8   7      107.88      102.85     73.12 o 
  -6   8   7     1117.05     1245.95    205.42 o 
  -4   8   7     2872.54     3005.36    158.89 o 
  -2   8   7     1165.70     1201.43    136.33 o 
   0   8   7       23.98       28.50     51.41 o 
   2   8   7      443.86      548.28     89.73 o 
   4   8   7       59.76       59.60     67.05 o 
   6   8   7      804.15      741.69    109.29 o 
   8   8   7       27.36       43.19     64.79 o 
  10   8   7        8.72       54.26     68.94 o 
  12   8   7       35.44       82.09     74.22 o 
  14   8   7       90.89       50.72     70.75 o 
  16   8   7       38.65        6.02     95.64 o 
 -21   9   7       41.64       94.03    140.64 o 
 -19   9   7      244.60      244.00    152.23 o 
 -17   9   7        4.59        0.00    119.04 o 
 -15   9   7      636.07      497.30    101.88 o 
 -13   9   7     2144.61     1385.38    679.35 o 
 -11   9   7       69.79        0.00     68.74 o 
  -9   9   7       12.43       42.44     82.28 o 
  -7   9   7     1741.42     1981.81    152.37 o 
  -5   9   7      340.20      414.05     95.70 o 
  -3   9   7     1828.85     2132.51    295.32 o 
  -1   9   7     1180.02     1386.04    113.15 o 
   1   9   7     3107.70     3393.62    200.24 o 
   3   9   7      421.14      329.00    100.00 o 
   5   9   7      328.39      409.01    111.30 o 
   7   9   7      132.52      120.54     87.57 o 
   9   9   7      982.10     1083.06    121.83 o 
  11   9   7       69.58       48.73     77.00 o 
  13   9   7        6.73        0.00     88.35 o 
  15   9   7       44.44        6.01     94.67 o 
 -20  10   7        0.10        0.00    141.36 o 
 -18  10   7      518.91      598.90    186.64 o 
 -16  10   7      263.89      272.20    158.39 o 
 -14  10   7        3.39       71.75     87.65 o 
 -12  10   7      144.27        0.00     72.67 o 
 -10  10   7      661.59      998.96    135.49 o 
  -8  10   7     4798.82     4327.52    349.12 o 
  -6  10   7       20.01       61.29     87.72 o 
  -4  10   7     1013.34      868.42    105.66 o 
  -2  10   7        7.48       93.92     68.58 o 
   0  10   7     7844.93     8124.60    318.53 o 
   2  10   7      212.60       87.82     89.87 o 
   4  10   7      442.43     1079.17    208.63 o 
   6  10   7        4.39       27.75    100.00 o 
   8  10   7     1574.56     1590.28    233.89 o 
  10  10   7      964.08     1222.05    150.72 o 
  12  10   7      153.25       54.04    121.19 o 
  14  10   7      475.14      418.09    162.00 o 
 -19  11   7      713.53      961.88    231.42 o 
 -17  11   7       84.19       29.31    145.51 o 
 -15  11   7     3079.12     3410.75    470.35 o 
 -13  11   7       11.10        7.71    139.24 o 
 -11  11   7     2442.28     2674.42    281.03 o 
  -9  11   7       29.39      158.49    101.71 o 
  -7  11   7     1765.07     1761.19    170.28 o 
  -5  11   7      287.29      242.19    108.01 o 
  -3  11   7     6245.07     6686.05    797.64 o 
  -1  11   7      656.58      348.50    115.32 o 
   1  11   7     1011.86      766.20    138.72 o 
   3  11   7     1945.30     2180.84    324.12 o 
   5  11   7      182.80      311.55    125.64 o 
   7  11   7     4468.24     5674.98    796.68 o 
   9  11   7      312.15      225.65    136.58 o 
  11  11   7      801.48      617.06    196.52 o 
  13  11   7      467.75      249.91    152.74 o 
 -18  12   7      301.81      270.97    194.25 o 
 -16  12   7      326.34      307.89    183.26 o 
 -14  12   7      100.79       87.33    155.93 o 
 -12  12   7     2690.60     2588.57    355.79 o 
 -10  12   7      271.66      437.44    129.27 o 
  -8  12   7     2391.25     2268.60    197.76 o 
  -6  12   7     1147.15     1547.66    172.51 o 
  -4  12   7      521.59      417.83    114.56 o 
  -2  12   7      521.68      429.80    129.13 o 
   0  12   7     3094.89     3816.09    250.61 o 
   2  12   7      568.66      649.96    157.40 o 
   4  12   7     3207.17     4381.73    992.86 o 
   6  12   7      703.24      699.91    207.70 o 
   8  12   7      640.72      636.04    178.47 o 
  10  12   7      640.97      573.73    253.34 o 
  12  12   7        2.59       20.87    135.65 o 
 -15  13   7      559.87      432.50    413.54 o 
 -13  13   7      374.48      445.88    200.24 o 
 -11  13   7      313.38      238.70    175.54 o 
  -9  13   7     1504.19     1722.98    193.53 o 
  -7  13   7        2.98        7.16    113.91 o 
  -5  13   7      289.78      338.43    122.42 o 
  -3  13   7      466.55      559.01    151.62 o 
  -1  13   7      176.43      114.93    116.43 o 
   1  13   7      341.02      340.59    136.50 o 
   3  13   7     3592.55     4170.92    398.63 o 
   5  13   7       32.58       46.04    137.83 o 
   7  13   7     2255.58     2053.98    261.32 o 
   9  13   7      157.54       73.55    146.65 o 
 -12  14   7      581.75      527.21    229.59 o 
 -10  14   7      161.05       86.85    170.50 o 
  -8  14   7       68.20       11.18    270.10 o 
  -6  14   7      692.70      993.67    170.10 o 
  -4  14   7       11.67       29.62    117.99 o 
  -2  14   7       39.71        0.00    114.13 o 
   0  14   7     1454.60     1579.30    208.46 o 
   2  14   7      274.34      417.26    240.30 o 
   4  14   7      509.40      446.48    180.44 o 
   6  14   7      602.64      641.64    197.52 o 
   8  14   7       46.59        0.00    144.01 o 
  -9  15   7        6.45      176.96    339.02 o 
  -7  15   7        2.65      186.28    206.77 o 
  -5  15   7      196.15      277.23    149.77 o 
  -3  15   7      105.23      182.96    142.69 o 
  -1  15   7      179.00      266.38    238.43 o 
   1  15   7      143.51        0.00    188.14 o 
   3  15   7      208.09      232.01    183.71 o 
 -26   0   8       29.02      162.06    149.02 o 
 -24   0   8      465.04      609.13    186.28 o 
 -22   0   8     2353.28     2643.27    290.59 o 
 -20   0   8      332.38      424.71    149.02 o 
 -18   0   8    24381.08    23675.84    702.27 o 
 -16   0   8    13721.11    13106.47    499.22 o 
 -14   0   8     5776.84     5541.75    311.08 o 
 -12   0   8     9464.96     7998.75    333.44 o 
 -10   0   8    31162.31    24754.39    519.71 o 
  -8   0   8     5199.54     4427.81    208.63 o 
  -6   0   8    21329.64    15954.90   2475.62 o 
  -4   0   8    37951.58    34117.57  11755.03 o 
  -2   0   8      159.38      314.91     42.09 o 
   0   0   8    93700.48   126299.52   2688.91 o 
   2   0   8    11157.87    10408.07   1819.93 o 
   4   0   8    14042.85    13697.62    255.84 o 
   6   0   8    12831.78    13854.86    289.81 o 
   8   0   8      311.77      477.79     61.92 o 
  10   0   8     6688.72     6280.55    288.29 o 
  12   0   8      709.67      886.68    191.87 o 
  14   0   8        8.08       11.18    117.35 o 
  16   0   8     2717.07     3410.74    387.46 o 
  18   0   8        1.51        0.00    156.47 o 
  20   0   8      416.19      407.95    260.79 o 
 -25   1   8      457.34      435.80    132.25 o 
 -23   1   8      466.55      568.24    117.13 o 
 -21   1   8       46.32       17.47     62.60 o 
 -19   1   8       74.27       92.43     66.98 o 
 -17   1   8        0.97       24.94     58.46 o 
 -15   1   8    19505.69    17810.46    333.66 o 
 -13   1   8     9173.97     9896.72    272.26 o 
 -11   1   8     9086.41     9198.78    352.91 o 
  -9   1   8    20401.13    21567.97   1300.31 o 
  -7   1   8    57306.03    56351.08   6242.03 o 
  -5   1   8     2381.39     3052.30    265.64 o 
  -3   1   8    31515.11    31179.95   1963.81 o 
  -1   1   8     2259.32     3042.39    250.05 o 
   1   1   8    35919.72    33772.03   1644.41 o 
   3   1   8     1289.93     2146.47     76.51 o 
   5   1   8       76.43       59.22     31.42 o 
   7   1   8     4042.23     3726.16     97.28 o 
   9   1   8     3409.43     3277.87    106.06 o 
  11   1   8      756.35      633.67     80.39 o 
  13   1   8     1086.17     1439.36    130.79 o 
  15   1   8       44.29      112.23    102.47 o 
  17   1   8     1364.29     1318.21    213.19 o 
  19   1   8      611.06      760.12    205.88 o 
 -26   2   8       25.95        0.00     84.47 o 
 -24   2   8      407.70      273.62    104.60 o 
 -22   2   8      773.15      745.84    120.65 o 
 -20   2   8      239.83      119.52     75.81 o 
 -18   2   8     6036.44     6529.56    231.38 o 
 -16   2   8     4852.43     5540.46    203.94 o 
 -14   2   8       13.83       12.65     48.21 o 
 -12   2   8    13499.14    12897.66    324.07 o 
 -10   2   8       26.62       20.80     39.39 o 
  -8   2   8    83316.56    68926.45   6857.17 o 
  -6   2   8    16634.37    14434.62   1015.78 o 
  -4   2   8     3304.98     2794.77    246.01 o 
  -2   2   8     1086.71      744.61     53.77 o 
   0   2   8     2298.50     2863.07    296.56 o 
   2   2   8      852.11      723.60     47.15 o 
   4   2   8    11553.92     9594.36    667.64 o 
   6   2   8     3874.54     3203.33    165.35 o 
   8   2   8      626.20      635.76     68.02 o 
  10   2   8     2651.53     2082.72    278.51 o 
  12   2   8     2790.94     2206.77    124.00 o 
  14   2   8      367.11      247.39     82.58 o 
  16   2   8      634.23      680.44    163.19 o 
  18   2   8      109.10      200.08    145.33 o 
  20   2   8       93.31      305.32    173.70 o 
 -25   3   8      159.50       65.07     95.85 o 
 -23   3   8       20.07        0.00     70.96 o 
 -21   3   8      107.24      151.42     84.14 o 
 -19   3   8       42.40       55.11     66.85 o 
 -17   3   8      203.35       94.17     65.66 o 
 -15   3   8     1452.47     1159.83    109.59 o 
 -13   3   8     5525.74     5722.43    221.72 o 
 -11   3   8      251.76      146.82     52.48 o 
  -9   3   8    28106.59    31295.50   2042.72 o 
  -7   3   8    21666.93    24769.68   2190.12 o 
  -5   3   8     6164.15     7306.62    435.62 o 
  -3   3   8    16173.37    13279.54    769.12 o 
  -1   3   8    14563.24    17079.27    770.84 o 
   1   3   8     2353.61     2391.02    462.59 o 
   3   3   8      812.73      799.19     74.56 o 
   5   3   8       77.03       61.67     51.86 o 
   7   3   8     1081.94      895.79     92.40 o 
   9   3   8     2626.16     2378.21    136.02 o 
  11   3   8      379.82      296.57     64.83 o 
  13   3   8     1667.39     1732.73    123.49 o 
  15   3   8        7.33       39.60     76.24 o 
  17   3   8      162.85      201.87    140.27 o 
  19   3   8       84.78       94.61    148.32 o 
 -26   4   8       29.42        0.00    135.16 o 
 -24   4   8       13.84       22.80     85.90 o 
 -22   4   8        8.48        8.29     76.61 o 
 -20   4   8       13.32        0.00     64.92 o 
 -18   4   8      561.71      614.74    101.75 o 
 -16   4   8      443.51      499.31     87.13 o 
 -14   4   8      374.85      466.05     82.00 o 
 -12   4   8     1381.42     1341.82    174.89 o 
 -10   4   8     3522.77     3899.12    224.00 o 
  -8   4   8     3078.71     2529.32    162.97 o 
  -6   4   8     5114.25     7869.53    181.01 o 
  -4   4   8      533.26      508.27     43.43 o 
  -2   4   8     5671.35     4138.02    232.55 o 
   0   4   8      466.55      732.89     76.36 o 
   2   4   8      780.38      919.11     85.36 o 
   4   4   8     1422.93     1392.15    113.87 o 
   6   4   8       28.08        0.00     46.83 o 
   8   4   8      150.65      285.13     62.16 o 
  10   4   8      254.76      285.25     66.85 o 
  12   4   8       17.69       26.41     48.16 o 
  14   4   8      122.29      226.42     75.00 o 
  16   4   8       13.47        0.00     78.30 o 
  18   4   8       50.90       93.05    134.20 o 
 -25   5   8      127.92      245.81    149.39 o 
 -23   5   8       37.93       24.04     85.09 o 
 -21   5   8      197.52      194.56     99.47 o 
 -19   5   8        1.30       31.32     65.84 o 
 -17   5   8      100.25       63.54     66.18 o 
 -15   5   8      816.88      913.70    121.40 o 
 -13   5   8     1697.21     1831.30    140.55 o 
 -11   5   8    11624.68    12812.46   1305.84 o 
  -9   5   8      109.28      114.88     53.69 o 
  -7   5   8     1286.08     1294.86     97.17 o 
  -5   5   8      554.94      530.93     53.95 o 
  -3   5   8      312.63      378.67     44.83 o 
  -1   5   8     3337.08     4467.46    208.60 o 
   1   5   8     5838.03     7624.31    535.85 o 
   3   5   8     2776.62     4104.53    674.15 o 
   5   5   8       75.95      126.52     61.45 o 
   7   5   8      893.87      994.51    140.89 o 
   9   5   8     1703.42     1808.16    119.55 o 
  11   5   8       35.61        3.39     54.54 o 
  13   5   8      296.55      297.03     77.35 o 
  15   5   8       49.68       56.20     66.91 o 
  17   5   8        0.66        0.00     86.73 o 
  19   5   8       34.57        0.00    137.28 o 
 -24   6   8      444.04      534.38    178.18 o 
 -22   6   8      428.85      288.24    138.73 o 
 -20   6   8       28.29        0.00     70.91 o 
 -18   6   8      351.37      445.05     98.05 o 
 -16   6   8      219.10      156.60     72.79 o 
 -14   6   8     1109.96     1211.23    117.43 o 
 -12   6   8     1058.76     1358.96    117.85 o 
 -10   6   8     6469.32     6958.11    214.67 o 
  -8   6   8     5555.20     6202.75    598.50 o 
  -6   6   8     4517.99     5198.79    247.24 o 
  -4   6   8     1907.50     2691.10    191.70 o 
  -2   6   8     1043.23     1241.71     79.43 o 
   0   6   8    20567.77    20354.64    778.30 o 
   2   6   8        0.09       29.91     41.11 o 
   4   6   8    17077.61    20409.90   2997.78 o 
   6   6   8      180.18      176.42     74.06 o 
   8   6   8     5014.56     5719.65    884.05 o 
  10   6   8     2620.67     2832.32    303.82 o 
  12   6   8      658.53      465.50     89.86 o 
  14   6   8       81.74       30.38     62.49 o 
  16   6   8      217.27      278.09     90.93 o 
  18   6   8        2.25       30.18     94.37 o 
 -23   7   8       15.04        7.86    123.02 o 
 -21   7   8      637.13      598.16    171.89 o 
 -19   7   8     1318.57     1022.67    132.17 o 
 -17   7   8      810.53      506.09    102.36 o 
 -15   7   8     5546.30     5763.55    459.29 o 
 -13   7   8     7442.92     8479.31    364.85 o 
 -11   7   8     6186.61     5391.25    205.62 o 
  -9   7   8     9501.62     9765.11    589.99 o 
  -7   7   8        8.15      113.20     64.07 o 
  -5   7   8      101.53       78.71     62.39 o 
  -3   7   8      389.58      193.80     53.19 o 
  -1   7   8     2764.11     2872.64    197.80 o 
   1   7   8    15616.28    17803.59   1097.52 o 
   3   7   8     2677.12     2399.57    757.45 o 
   5   7   8     1188.73     1636.72    133.72 o 
   7   7   8     2155.93     2901.49    368.20 o 
   9   7   8     3148.59     3047.01    393.48 o 
  11   7   8        4.04        0.00     67.82 o 
  13   7   8      453.90      456.99     94.60 o 
  15   7   8      100.78       68.23     73.09 o 
  17   7   8       47.78        8.29     90.49 o 
 -22   8   8      655.33      671.87    189.45 o 
 -20   8   8      176.52      141.95    133.41 o 
 -18   8   8     4362.46     2181.80   1488.30 o 
 -16   8   8      358.84      422.50    105.63 o 
 -14   8   8      189.87      148.00     82.67 o 
 -12   8   8     2872.11     2119.15    154.62 o 
 -10   8   8     8493.81     7410.59    855.61 o 
  -8   8   8     1349.35     1240.08    228.87 o 
  -6   8   8    15233.29    15509.85   1134.87 o 
  -4   8   8      385.01      260.37     65.19 o 
  -2   8   8    18094.03    19900.49   1794.16 o 
   0   8   8     9148.07     9377.14    850.44 o 
   2   8   8     6797.93     6153.41    570.06 o 
   4   8   8     5772.49     7617.07   1362.89 o 
   6   8   8      110.16       45.38     73.81 o 
   8   8   8     1270.53     1408.71    155.00 o 
  10   8   8     1495.54     1891.76    143.50 o 
  12   8   8      557.83      586.22    105.45 o 
  14   8   8       77.37      185.87     83.74 o 
  16   8   8      523.89      585.67    142.02 o 
 -21   9   8      833.95      847.05    211.87 o 
 -19   9   8     1708.74     1553.17    242.26 o 
 -17   9   8        5.08        0.00     54.35 o 
 -15   9   8     2851.54     2615.09    271.25 o 
 -13   9   8      592.45      524.44    177.58 o 
 -11   9   8     1670.74     1050.12    279.36 o 
  -9   9   8     5655.73     5521.52    332.31 o 
  -7   9   8      737.65      592.62    106.40 o 
  -5   9   8     2227.14     2245.19    156.24 o 
  -3   9   8     5113.33     5368.71    237.14 o 
  -1   9   8      173.40      109.13     70.53 o 
   1   9   8     6063.82     7683.17    554.17 o 
   3   9   8      324.03      270.48    101.01 o 
   5   9   8       40.43        7.40     77.54 o 
   7   9   8      414.96      654.08    118.10 o 
   9   9   8      134.33      166.31     85.28 o 
  11   9   8      579.94      671.63    128.78 o 
  13   9   8      955.67      857.91    156.89 o 
  15   9   8      386.33      229.13    120.49 o 
 -20  10   8        0.53      118.47    158.87 o 
 -18  10   8      957.92     1297.73    238.23 o 
 -16  10   8      116.83      103.24    145.44 o 
 -14  10   8      636.76      411.16    109.46 o 
 -12  10   8      139.21      156.98     94.25 o 
 -10  10   8      145.16       65.42     89.46 o 
  -8  10   8     1571.51     1628.74    155.90 o 
  -6  10   8     7165.34     7213.20    264.94 o 
  -4  10   8      203.23      118.64     73.50 o 
  -2  10   8     7343.14     8209.45    909.78 o 
   0  10   8     7120.59     6196.21    276.59 o 
   2  10   8        5.03       16.08     88.73 o 
   4  10   8     1462.81     2991.75    512.26 o 
   6  10   8      801.15      729.59    142.78 o 
   8  10   8      172.76      159.78     88.87 o 
  10  10   8     1254.58     1645.19    247.46 o 
  12  10   8      531.10      556.18    145.09 o 
  14  10   8      163.03      114.27    112.54 o 
 -19  11   8      449.35      335.27    184.33 o 
 -17  11   8       12.53       50.62    151.05 o 
 -15  11   8      403.87      314.37    166.74 o 
 -13  11   8        3.78        2.22     92.56 o 
 -11  11   8      433.11      291.91    113.56 o 
  -9  11   8     2487.27     2361.41    189.36 o 
  -7  11   8      831.69      830.39    139.26 o 
  -5  11   8      715.04      909.47    117.24 o 
  -3  11   8      941.14      921.24    129.29 o 
  -1  11   8      549.85      640.07    134.20 o 
   1  11   8      300.99      308.16    117.15 o 
   3  11   8       14.65       20.12     99.17 o 
   5  11   8      128.66       43.09    114.56 o 
   7  11   8       17.58       10.39     90.48 o 
   9  11   8      111.84       75.50    120.41 o 
  11  11   8        2.03        0.00    165.79 o 
  13  11   8      328.31      191.56    149.88 o 
 -18  12   8       15.45        0.00    154.88 o 
 -16  12   8       23.31       68.59    155.93 o 
 -14  12   8        0.07       28.03    149.27 o 
 -12  12   8      109.15      198.78    121.00 o 
 -10  12   8       78.81       36.59    109.24 o 
  -8  12   8      541.51      494.70    135.53 o 
  -6  12   8      231.96      453.73    132.44 o 
  -4  12   8      455.97      661.13    146.89 o 
  -2  12   8      784.66      975.28    156.17 o 
   0  12   8      678.32      769.77    148.77 o 
   2  12   8      779.98      977.05    191.87 o 
   4  12   8       88.62        0.00    108.37 o 
   6  12   8       45.69        2.81    101.64 o 
   8  12   8       19.25      145.51    185.35 o 
  10  12   8       38.42       23.32    130.61 o 
 -15  13   8       70.81      120.81    178.05 o 
 -13  13   8       56.92       42.74    161.90 o 
 -11  13   8        0.46       18.76    158.43 o 
  -9  13   8       43.16        0.00    119.98 o 
  -7  13   8      127.96       31.67    142.32 o 
  -5  13   8       24.01       38.66    117.75 o 
  -3  13   8     1857.42     1875.42    207.93 o 
  -1  13   8      475.01      674.23    157.54 o 
   1  13   8        0.87      104.25    119.45 o 
   3  13   8       24.15        0.00    124.81 o 
   5  13   8        0.28        0.00    129.90 o 
   7  13   8       62.15       69.97    203.04 o 
   9  13   8       32.43       54.40    144.01 o 
 -12  14   8       83.10      147.25    187.59 o 
 -10  14   8       33.52        0.00    167.74 o 
  -8  14   8      946.18      786.51    209.71 o 
  -6  14   8     1939.96     2165.36    352.06 o 
  -4  14   8       57.50      154.94    170.44 o 
  -2  14   8     1000.28      794.81    187.21 o 
   0  14   8       55.33        0.00    117.98 o 
   2  14   8       19.08       11.18    186.28 o 
   4  14   8       16.35       31.24    143.47 o 
   6  14   8      310.66      349.66    178.44 o 
  -9  15   8       82.24        0.00    307.36 o 
  -7  15   8      112.64      223.08    152.18 o 
  -5  15   8      170.45       47.66    137.28 o 
  -3  15   8      732.64      604.62    174.08 o 
  -1  15   8       22.30       41.71    135.45 o 
   1  15   8      415.95      370.69    247.75 o 
 -25   1   9      201.81      217.36    117.62 o 
 -23   1   9      290.32      183.52     91.45 o 
 -21   1   9        3.04        0.00     69.67 o 
 -19   1   9      177.99      208.85     78.50 o 
 -17   1   9      896.70      635.15     96.20 o 
 -15   1   9     3021.21     2821.12    149.07 o 
 -13   1   9     6083.74     5447.41    206.08 o 
 -11   1   9    14829.70    14842.96    412.19 o 
  -9   1   9       14.75      119.22     46.10 o 
  -7   1   9      933.76     1606.55    358.94 o 
  -5   1   9      281.30      479.53     35.51 o 
  -3   1   9      758.57      958.62     48.35 o 
  -1   1   9      714.13      750.55     49.70 o 
   1   1   9     4460.84     3456.73    243.59 o 
   3   1   9    14713.89    14850.56    829.34 o 
   5   1   9      439.82      660.51     55.83 o 
   7   1   9       69.54       59.25     31.62 o 
   9   1   9     1012.45     1055.56     80.73 o 
  11   1   9     1800.56     1618.42    126.27 o 
  13   1   9       58.61        0.00     77.58 o 
  15   1   9        0.16        0.00     94.83 o 
  17   1   9       14.70       40.95    121.58 o 
  19   1   9       15.75       11.70    139.55 o 
 -26   2   9        1.98        0.00     90.14 o 
 -24   2   9      415.29      437.63    113.35 o 
 -22   2   9     1415.47     1405.74    145.47 o 
 -20   2   9     1117.89     1162.98    129.71 o 
 -18   2   9     3339.92     3207.85    173.34 o 
 -16   2   9     1645.13     1272.90    116.66 o 
 -14   2   9     2487.01     2174.93    130.30 o 
 -12   2   9      288.86      286.69     62.69 o 
 -10   2   9    17480.90    18501.58   1081.28 o 
  -8   2   9      235.63      230.23     34.34 o 
  -6   2   9    22258.82    21966.28   2503.97 o 
  -4   2   9     8463.00    10445.75    729.71 o 
  -2   2   9    12553.63    12013.30    549.03 o 
   0   2   9     1762.70     1856.12    178.53 o 
   2   2   9     2920.24     3160.04    175.03 o 
   4   2   9     1292.19     1120.86    137.51 o 
   6   2   9    12493.54    11762.08    388.78 o 
   8   2   9     2388.65     1832.94    141.42 o 
  10   2   9      254.46      180.18     53.39 o 
  12   2   9       14.18       25.25     49.67 o 
  14   2   9       49.76       34.22     88.22 o 
  16   2   9      262.15      333.81    138.73 o 
  18   2   9       11.17        0.00    120.39 o 
 -25   3   9      293.20      179.67    101.40 o 
 -23   3   9      176.18      204.83     97.18 o 
 -21   3   9     1713.34     2150.21    275.42 o 
 -19   3   9       12.53       35.46     65.63 o 
 -17   3   9     1959.13     2104.78    146.19 o 
 -15   3   9     3624.12     3269.06    162.43 o 
 -13   3   9     1470.47     1712.11    196.31 o 
 -11   3   9     8524.18     7770.72    415.17 o 
  -9   3   9    32217.08    33186.52   1608.19 o 
  -7   3   9    13109.99    15400.28    913.88 o 
  -5   3   9    20255.21    21030.11   1357.28 o 
  -3   3   9    31602.72    29300.04    864.14 o 
  -1   3   9      840.04     1351.16     56.61 o 
   1   3   9    28345.61    30542.19   4847.26 o 
   3   3   9     5459.21     5648.44    520.41 o 
   5   3   9     3781.50     4084.27    578.93 o 
   7   3   9     7483.12     7086.83    584.15 o 
   9   3   9     1398.04     1253.55     95.06 o 
  11   3   9       32.44        0.00     45.41 o 
  13   3   9     1953.28     1813.87    159.44 o 
  15   3   9       85.17       58.14     72.75 o 
  17   3   9      276.86      292.77    152.23 o 
  19   3   9      241.85      249.03    166.55 o 
 -26   4   9        1.55        0.00    128.00 o 
 -24   4   9      834.17     1090.21    145.65 o 
 -22   4   9     1884.88     2031.20    185.47 o 
 -20   4   9      140.67       84.49     75.01 o 
 -18   4   9     8721.58     8786.69    685.81 o 
 -16   4   9     2996.31     3515.03    237.97 o 
 -14   4   9     2348.97     2091.98    147.98 o 
 -12   4   9      381.13      342.74     69.19 o 
 -10   4   9     9497.94    10165.52    940.11 o 
  -8   4   9     4493.67     3879.67    233.69 o 
  -6   4   9    39523.71    32175.31   1777.86 o 
  -4   4   9     3381.09     2492.77    169.66 o 
  -2   4   9    11504.85    11465.64    618.28 o 
   0   4   9      586.59      526.64     61.69 o 
   2   4   9     1729.86     2766.36    502.76 o 
   4   4   9     4684.80     4853.68    664.57 o 
   6   4   9     6360.34     7304.06   1077.48 o 
   8   4   9     2878.79     2712.00    399.06 o 
  10   4   9     5261.63     5172.00    445.20 o 
  12   4   9     1728.27     1191.45    107.20 o 
  14   4   9      220.24      191.06     72.41 o 
  16   4   9      956.86      935.42    143.31 o 
  18   4   9        0.14        5.32    131.11 o 
 -25   5   9     1247.25     1146.94    213.67 o 
 -23   5   9        0.47        0.00     78.52 o 
 -21   5   9     5741.37     6366.29    465.25 o 
 -19   5   9       65.89      188.95     79.23 o 
 -17   5   9     1863.89     2271.77    297.05 o 
 -15   5   9      559.85      694.19    169.33 o 
 -13   5   9     6890.11     5841.55    530.80 o 
 -11   5   9       69.18       19.83     48.60 o 
  -9   5   9     2399.62     2008.51    148.74 o 
  -7   5   9     3266.41     4109.75    331.82 o 
  -5   5   9       53.34       47.69     34.65 o 
  -3   5   9    62573.30    62630.98   3884.91 o 
  -1   5   9     1886.01     1581.83    107.64 o 
   1   5   9    59333.48    61876.73   9320.60 o 
   3   5   9      285.40      570.80    104.24 o 
   5   5   9     2167.57     2337.22    254.52 o 
   7   5   9     2844.04     3811.06    570.74 o 
   9   5   9     2229.64     2218.07    287.42 o 
  11   5   9     2999.34     2728.91    148.98 o 
  13   5   9     1643.50     1837.68    137.47 o 
  15   5   9        2.84       67.46     66.37 o 
  17   5   9      222.60      359.58    121.06 o 
 -24   6   9      767.85      624.70    182.96 o 
 -22   6   9      577.99      551.82    120.78 o 
 -20   6   9       55.13        3.19     73.80 o 
 -18   6   9      774.66      646.45    107.92 o 
 -16   6   9     1460.99     1663.22    141.18 o 
 -14   6   9       19.65       17.24     60.12 o 
 -12   6   9     9500.67    11578.26   1017.13 o 
 -10   6   9     2454.91     2526.00    142.36 o 
  -8   6   9      235.79      274.44     70.25 o 
  -6   6   9     2229.49     1525.28    108.85 o 
  -4   6   9     3943.14     3673.68    152.59 o 
  -2   6   9    15781.49    17095.89   1013.84 o 
   0   6   9     1257.68     1565.86     69.82 o 
   2   6   9      204.78      143.48     59.43 o 
   4   6   9     5114.81     6481.20    981.00 o 
   6   6   9     1997.67     2182.50    398.07 o 
   8   6   9      298.03      267.99     97.41 o 
  10   6   9      554.96      702.41     96.92 o 
  12   6   9      462.43      385.52     86.97 o 
  14   6   9      742.80      779.40    109.19 o 
  16   6   9      166.67      246.40     89.67 o 
  18   6   9       15.85        1.89     95.06 o 
 -23   7   9       16.09       37.40    131.05 o 
 -21   7   9       94.03       97.17     93.14 o 
 -19   7   9      370.42      279.10     97.27 o 
 -17   7   9       34.56        0.00     67.52 o 
 -15   7   9      106.26      117.47     80.36 o 
 -13   7   9     3784.96     3689.06    187.17 o 
 -11   7   9        2.03       36.62     66.59 o 
  -9   7   9     1025.69      817.00    101.47 o 
  -7   7   9       52.26      102.47     62.48 o 
  -5   7   9      239.30      485.06     80.66 o 
  -3   7   9     6868.84     6699.87    553.19 o 
  -1   7   9     1367.31     1489.72    101.38 o 
   1   7   9      272.56      579.20     96.13 o 
   3   7   9      840.21     1004.62    453.25 o 
   5   7   9      394.94      266.71     83.03 o 
   7   7   9       78.39        0.99     69.51 o 
   9   7   9      681.90      534.39    110.98 o 
  11   7   9      492.09      492.23    134.90 o 
  13   7   9      314.94      285.70     84.47 o 
  15   7   9       66.45      109.92     81.13 o 
  17   7   9       62.12      227.49    112.21 o 
 -22   8   9        0.89        0.00    133.30 o 
 -20   8   9       16.92        0.00    119.16 o 
 -18   8   9      126.74      131.70     91.87 o 
 -16   8   9      331.36      333.17     99.94 o 
 -14   8   9      236.82      124.25     83.49 o 
 -12   8   9      120.66      160.24     79.41 o 
 -10   8   9      214.25      241.65     83.99 o 
  -8   8   9      225.95      216.18     80.31 o 
  -6   8   9      396.71      407.11     87.38 o 
  -4   8   9        0.39       33.91     52.74 o 
  -2   8   9     2349.08     2780.47    201.11 o 
   0   8   9     2198.55     2129.99    141.30 o 
   2   8   9      399.66      296.82     82.09 o 
   4   8   9     1913.84     2934.01    694.63 o 
   6   8   9       39.14       48.99     78.46 o 
   8   8   9        1.24        0.00     77.13 o 
  10   8   9       73.69       85.05     75.64 o 
  12   8   9       18.33       59.93     76.26 o 
  14   8   9       25.45       69.92     74.62 o 
  16   8   9       22.98      121.06    102.05 o 
 -21   9   9       27.74       56.40    143.55 o 
 -19   9   9       73.39        0.00    128.18 o 
 -17   9   9       12.37        0.00     76.80 o 
 -15   9   9       32.76       35.68     82.14 o 
 -13   9   9     4802.28     4530.64    261.33 o 
 -11   9   9      212.26      108.08     83.06 o 
  -9   9   9      596.38      813.14    178.05 o 
  -7   9   9      826.34     1170.56    134.62 o 
  -5   9   9      980.47     1137.84    106.19 o 
  -3   9   9        4.96       60.65     60.79 o 
  -1   9   9      194.66       64.68     81.96 o 
   1   9   9     3122.53     3123.71    217.01 o 
   3   9   9      525.34      459.44    103.02 o 
   5   9   9      364.82      402.26    104.24 o 
   7   9   9      304.67      214.92     98.62 o 
   9   9   9      560.56      459.97    101.49 o 
  11   9   9       15.99        0.00     88.13 o 
  13   9   9      266.02      158.90     90.04 o 
  15   9   9       87.81      112.19    102.73 o 
 -20  10   9       35.47       71.44    156.59 o 
 -18  10   9      385.51      394.80    177.07 o 
 -16  10   9      168.70      225.05    101.39 o 
 -14  10   9      219.46      219.04    108.19 o 
 -12  10   9      719.25      508.64    132.57 o 
 -10  10   9        3.64       36.80     92.13 o 
  -8  10   9      190.55      125.96     97.07 o 
  -6  10   9     6478.99     8876.20    428.94 o 
  -4  10   9       16.61       23.59     73.18 o 
  -2  10   9      509.67      417.99    115.81 o 
   0  10   9     2213.00     1883.39    176.06 o 
   2  10   9     3266.93     4756.60    567.21 o 
   4  10   9     1593.57     2334.14    427.51 o 
   6  10   9        4.66       21.44     85.92 o 
   8  10   9      273.23      263.72     94.58 o 
  10  10   9      593.41      523.69    113.07 o 
  12  10   9        2.01        8.42    100.46 o 
  14  10   9      108.64       58.46    108.53 o 
 -19  11   9      363.18      533.42    200.71 o 
 -17  11   9        5.11       31.76    152.03 o 
 -15  11   9     1051.99      947.45    167.45 o 
 -13  11   9     1193.28     1189.74    157.67 o 
 -11  11   9     2316.40     2093.79    194.06 o 
  -9  11   9     3177.69     4326.05    288.63 o 
  -7  11   9     1149.83     1535.21    164.44 o 
  -5  11   9      117.60       41.09     85.05 o 
  -3  11   9     1041.01     1130.89    158.58 o 
  -1  11   9      569.81      685.61    138.94 o 
   1  11   9     2833.20     3860.29    502.95 o 
   3  11   9     2164.99     2692.65    469.42 o 
   5  11   9       55.90        0.00    107.62 o 
   7  11   9     2537.05     2497.97    195.38 o 
   9  11   9      294.02      355.04    120.95 o 
  11  11   9      358.92      152.75    184.41 o 
 -18  12   9      235.96      178.10    186.15 o 
 -16  12   9      584.22      547.68    211.76 o 
 -14  12   9      238.31      114.95    169.61 o 
 -12  12   9      851.64     1358.61    174.35 o 
 -10  12   9      152.83       54.09    113.05 o 
  -8  12   9     1347.55     1432.62    171.67 o 
  -6  12   9     4894.65     5518.39    563.55 o 
  -4  12   9       49.78       36.51    189.07 o 
  -2  12   9     2609.41     2903.63    245.93 o 
   0  12   9     1847.89     1851.22    196.14 o 
   2  12   9     1313.03     1651.18    194.66 o 
   4  12   9     1646.54     2831.28    755.35 o 
   6  12   9     1038.95     1707.06    236.57 o 
   8  12   9      684.73      506.60    176.86 o 
  10  12   9      293.12      520.82    182.40 o 
 -15  13   9      903.22      965.28    252.43 o 
 -13  13   9      726.59      586.64    224.82 o 
 -11  13   9      108.09       70.80    122.44 o 
  -9  13   9      920.94     1222.23    178.97 o 
  -7  13   9        2.91        0.00    104.43 o 
  -5  13   9     1364.41     1340.75    441.48 o 
  -3  13   9     1260.14     1008.32    175.54 o 
  -1  13   9       10.42       57.60    116.65 o 
   1  13   9      915.05      863.71    170.73 o 
   3  13   9     1035.37     1314.51    337.16 o 
   5  13   9       35.91        0.00    173.24 o 
   7  13   9     1461.56     1256.05    228.60 o 
 -12  14   9      912.83     1216.98    268.40 o 
 -10  14   9      484.33      851.91    212.81 o 
  -8  14   9      277.44      365.14    159.12 o 
  -6  14   9      172.48      178.95    143.12 o 
  -4  14   9        5.76       13.38    119.08 o 
  -2  14   9       24.26       14.90    126.45 o 
   0  14   9      342.34      577.64    161.74 o 
   2  14   9       60.53      136.73    139.62 o 
   4  14   9      286.39      216.08    216.08 o 
   6  14   9      747.10      818.79    324.12 o 
  -7  15   9       77.50      143.54    218.88 o 
  -5  15   9       78.99      159.04    148.40 o 
  -3  15   9      137.67      296.68    165.71 o 
  -1  15   9        7.60       11.59    141.57 o 
   1  15   9       43.69      175.10    227.26 o 
 -26   0  10      160.26      244.02    186.28 o 
 -24   0  10     1864.13     1743.56    270.10 o 
 -22   0  10      996.26     1140.02    219.81 o 
 -20   0  10      231.68        0.00     95.00 o 
 -18   0  10     3263.44     3233.77    283.14 o 
 -16   0  10     9431.74     8974.84    417.26 o 
 -14   0  10     3469.04     3457.31    253.34 o 
 -12   0  10     4623.79     3997.51    249.61 o 
 -10   0  10     9536.51     8278.16    316.67 o 
  -8   0  10     3778.53     3689.91    562.56 o 
  -6   0  10    57136.72    61797.58   6786.08 o 
  -4   0  10      522.08      753.68    491.77 o 
  -2   0  10    68426.29    56564.04   5805.33 o 
   0   0  10     7676.97    13599.34    683.64 o 
   2   0  10       39.54        0.00     50.29 o 
   4   0  10     4517.56     2792.08    424.71 o 
   6   0  10    22647.09    17946.15   1624.34 o 
   8   0  10     4343.70     3925.67    144.13 o 
  10   0  10     4015.06     3261.72    294.32 o 
  12   0  10       40.10        0.00     95.00 o 
  14   0  10      475.63      955.60    234.71 o 
  16   0  10     1275.29     1419.43    294.32 o 
  18   0  10        6.07        7.45    184.41 o 
 -27   1  10      126.84       71.11    114.39 o 
 -25   1  10      844.70      945.27    162.00 o 
 -23   1  10      630.66      641.82    138.73 o 
 -21   1  10      474.48      526.89    122.48 o 
 -19   1  10      645.96      490.52     98.02 o 
 -17   1  10     1769.39     2107.45    145.31 o 
 -15   1  10     6747.75     7428.02    345.37 o 
 -13   1  10    11289.15     9732.73    505.74 o 
 -11   1  10    10786.58     9532.72    422.85 o 
  -9   1  10    66676.39    54989.83   6405.26 o 
  -7   1  10      588.64      524.06     97.96 o 
  -5   1  10    17665.16    23231.36   1344.88 o 
  -3   1  10     5239.15     5678.10    527.25 o 
  -1   1  10     1014.67      801.79     49.12 o 
   1   1  10     4907.91     4422.61    462.99 o 
   3   1  10    33961.86    30417.31   2001.21 o 
   5   1  10     2269.74     1750.24     86.01 o 
   7   1  10     8691.84     6875.96    422.66 o 
   9   1  10     2434.02     1556.29     97.37 o 
  11   1  10      314.85      226.98     92.52 o 
  13   1  10      958.17     1123.42    167.14 o 
  15   1  10       17.18        0.00    100.24 o 
  17   1  10      527.50      675.89    182.40 o 
  19   1  10      129.14      357.65    181.77 o 
 -26   2  10        2.61        0.00     94.67 o 
 -24   2  10      726.25      795.93    132.63 o 
 -22   2  10      212.58      360.86     99.98 o 
 -20   2  10     1105.41     1124.34    129.26 o 
 -18   2  10      926.70      753.84    106.32 o 
 -16   2  10     9109.64     9089.61    293.12 o 
 -14   2  10      346.26      319.85     72.25 o 
 -12   2  10     1850.82     1721.39    113.23 o 
 -10   2  10     4844.72     4039.91    388.11 o 
  -8   2  10    25909.96    33133.11   1798.83 o 
  -6   2  10     7482.39     7746.17    669.75 o 
  -4   2  10     3403.96     3331.31    146.61 o 
  -2   2  10     4527.16     3494.18    262.42 o 
   0   2  10     4570.58     4432.93    217.92 o 
   2   2  10     8403.01    12630.00   1034.45 o 
   4   2  10     9129.41    11093.98    948.63 o 
   6   2  10     7703.75     7939.00    584.36 o 
   8   2  10     2567.34     2049.22    118.25 o 
  10   2  10     1365.25     1572.03    104.64 o 
  12   2  10     1931.03     1931.23    150.10 o 
  14   2  10      353.51      393.63    137.10 o 
  16   2  10      576.40      805.45    181.07 o 
  18   2  10       88.39       81.35    144.82 o 
 -25   3  10        7.83       55.88     97.73 o 
 -23   3  10       79.77      129.19     90.40 o 
 -21   3  10      382.04      280.38     94.38 o 
 -19   3  10     1425.14     1460.55    139.75 o 
 -17   3  10       49.40       54.34     62.99 o 
 -15   3  10     1767.19     2230.87    141.27 o 
 -13   3  10     3177.67     4032.71    165.81 o 
 -11   3  10    34482.85    26662.59   2812.69 o 
  -9   3  10      958.88     1065.86     68.29 o 
  -7   3  10     7733.68     8026.30    513.05 o 
  -5   3  10     3507.16     3578.37    182.56 o 
  -3   3  10     5957.72     6002.59    183.42 o 
  -1   3  10     3390.82     3079.93    314.04 o 
   1   3  10     2383.03     2056.98    295.75 o 
   3   3  10     4739.50     4356.98    573.40 o 
   5   3  10     4472.96     4683.75    690.38 o 
   7   3  10     1136.96     1353.77    136.00 o 
   9   3  10     1104.35      838.19     83.82 o 
  11   3  10     1108.62      917.21    151.70 o 
  13   3  10      673.88      316.44    133.97 o 
  15   3  10       42.05      141.39    170.44 o 
  17   3  10      101.10       94.01    128.18 o 
 -26   4  10        0.17        0.00     91.43 o 
 -24   4  10       22.34       27.45     88.33 o 
 -22   4  10       80.84        2.24     78.61 o 
 -20   4  10     1164.46     1217.01    134.94 o 
 -18   4  10      707.54      635.08    106.58 o 
 -16   4  10     2261.70     2308.14    150.98 o 
 -14   4  10      519.43      470.83    100.88 o 
 -12   4  10      328.48      410.05     87.87 o 
 -10   4  10     3679.99     4441.05    341.54 o 
  -8   4  10     8240.11     6706.84    362.46 o 
  -6   4  10      332.60      203.75     35.82 o 
  -4   4  10       39.68        0.00     26.35 o 
  -2   4  10      357.36      238.19     37.40 o 
   0   4  10       72.96       22.61     27.30 o 
   2   4  10       14.37       20.73     48.86 o 
   4   4  10        3.63        0.00     50.76 o 
   6   4  10     1546.14     1758.47    357.40 o 
   8   4  10      402.50      253.71     75.18 o 
  10   4  10      129.60      183.71     97.64 o 
  12   4  10      183.98      126.67     65.09 o 
  14   4  10        6.40       33.94     79.34 o 
  16   4  10       38.55      196.83    133.12 o 
  18   4  10       51.34      159.36    151.69 o 
 -25   5  10       83.05       49.94     95.00 o 
 -23   5  10       36.45       19.27     82.60 o 
 -21   5  10      800.76     1024.57    136.01 o 
 -19   5  10       46.07        0.30     71.78 o 
 -17   5  10      704.53      666.94    107.93 o 
 -15   5  10      172.71      132.96     74.48 o 
 -13   5  10     1091.24     1182.76    134.33 o 
 -11   5  10      960.35     1001.09    100.71 o 
  -9   5  10    10220.82    10049.29    378.12 o 
  -7   5  10      313.45      257.71     60.09 o 
  -5   5  10     1180.76      765.74     57.11 o 
  -3   5  10      129.76      430.06     56.56 o 
  -1   5  10     9152.49     9669.32    521.34 o 
   1   5  10     6724.93     5498.45   1081.74 o 
   3   5  10      244.75      226.41     67.86 o 
   5   5  10     2665.75     3099.39    367.43 o 
   7   5  10      794.09     1541.93    254.99 o 
   9   5  10      860.63      963.42    110.24 o 
  11   5  10       93.61      109.01     66.84 o 
  13   5  10      124.23       66.87     60.20 o 
  15   5  10      118.08       98.32     90.73 o 
  17   5  10       25.72        0.00    115.82 o 
 -24   6  10      489.10      465.21    177.10 o 
 -22   6  10      164.22      149.21     90.84 o 
 -20   6  10       28.16        0.00     73.56 o 
 -18   6  10      103.67        8.76     70.87 o 
 -16   6  10     4866.84     5713.75    540.19 o 
 -14   6  10     2691.54     2446.06    255.59 o 
 -12   6  10     9853.92     9890.92    459.16 o 
 -10   6  10      567.97      532.70    105.36 o 
  -8   6  10     1330.14     1689.78    162.95 o 
  -6   6  10     1328.38      931.21     79.83 o 
  -4   6  10     4036.52     3789.35    228.52 o 
  -2   6  10     6068.68     5426.88    372.62 o 
   0   6  10     3036.10     3168.58    429.38 o 
   2   6  10      653.31      538.19    176.10 o 
   4   6  10     1503.78     1584.07    146.81 o 
   6   6  10      638.67      515.76     98.12 o 
   8   6  10     6155.01     6872.74   1071.10 o 
  10   6  10     3968.31     4449.85    497.32 o 
  12   6  10        1.32       23.22     63.66 o 
  14   6  10        2.04       11.09     67.02 o 
  16   6  10       89.38      118.29     84.68 o 
 -23   7  10       15.53       45.98    133.30 o 
 -21   7  10     1186.67     1369.33    181.73 o 
 -19   7  10     1163.59     1354.25    147.73 o 
 -17   7  10      233.34      261.49     93.14 o 
 -15   7  10     4198.41     4676.33    331.67 o 
 -13   7  10     5003.93     4826.57    211.08 o 
 -11   7  10     2048.00     2043.01    237.20 o 
  -9   7  10    13030.88    14278.84    870.93 o 
  -7   7  10        3.70       59.92     62.16 o 
  -5   7  10      805.00      526.71     71.72 o 
  -3   7  10     1133.31     1003.51     73.37 o 
  -1   7  10       55.36      102.69     54.26 o 
   1   7  10     6536.87     7832.44    837.60 o 
   3   7  10     5749.27     5479.50   1766.15 o 
   5   7  10       14.33        0.00     68.32 o 
   7   7  10     1801.56     2010.76    235.09 o 
   9   7  10      397.27      344.52     83.71 o 
  11   7  10       30.77       27.20     74.76 o 
  13   7  10      729.76      733.48    110.39 o 
  15   7  10       25.55       50.68     77.45 o 
 -22   8  10      385.57      122.28    156.48 o 
 -20   8  10      336.23      187.12     99.45 o 
 -18   8  10     1786.13     2162.82    178.69 o 
 -16   8  10     2498.92     2890.30    190.51 o 
 -14   8  10     1229.54     1068.79    130.27 o 
 -12   8  10     4594.62     5519.68    411.33 o 
 -10   8  10      816.29     1034.99    121.80 o 
  -8   8  10      239.04      228.49     83.52 o 
  -6   8  10    10522.65    10634.41    968.73 o 
  -4   8  10      102.26       17.69     51.50 o 
  -2   8  10    14578.86    14559.04   1079.93 o 
   0   8  10     3129.52     2779.79    230.19 o 
   2   8  10      185.79      403.89     89.86 o 
   4   8  10     1226.71     1442.67    303.60 o 
   6   8  10       12.78        0.00     75.24 o 
   8   8  10     1039.70     1093.39    210.73 o 
  10   8  10     1513.62     1765.47    296.97 o 
  12   8  10        2.33       42.63     74.62 o 
  14   8  10      172.18      322.80     95.16 o 
 -21   9  10     1539.69     1676.97    261.44 o 
 -19   9  10     1962.13     1773.51    176.78 o 
 -17   9  10      765.02      675.27    127.29 o 
 -15   9  10      184.51      326.37    104.96 o 
 -13   9  10     2015.06     1692.71    218.52 o 
 -11   9  10     2151.56     2164.14    166.87 o 
  -9   9  10     5845.81     7002.21    513.69 o 
  -7   9  10      482.21      528.63    103.62 o 
  -5   9  10     3822.50     3762.81    495.26 o 
  -3   9  10     2195.45     2477.99    321.95 o 
  -1   9  10        0.79      197.45     92.83 o 
   1   9  10     1454.18     1903.57    236.61 o 
   3   9  10     3576.69     3639.19    683.02 o 
   5   9  10      403.62      276.53     99.11 o 
   7   9  10     1018.13     1085.27    153.40 o 
   9   9  10     1924.80     2076.41    282.14 o 
  11   9  10      226.81      220.93     92.25 o 
  13   9  10      904.00     1227.93    242.36 o 
 -20  10  10       79.50       28.71    155.93 o 
 -18  10  10      588.21      652.32    202.16 o 
 -16  10  10      505.77      422.91    117.38 o 
 -14  10  10     2697.58     2074.43    434.40 o 
 -12  10  10     1348.32     1023.19    142.14 o 
 -10  10  10       21.53       32.03     89.48 o 
  -8  10  10      956.54      784.68    129.09 o 
  -6  10  10     2961.68     3228.12    296.83 o 
  -4  10  10       43.41        0.00     78.97 o 
  -2  10  10    10432.42    10100.99    351.03 o 
   0  10  10     4734.16     4599.20    475.01 o 
   2  10  10      272.60      377.21    121.18 o 
   4  10  10      463.33      626.73    139.82 o 
   6  10  10      872.70      756.41    131.19 o 
   8  10  10      107.67      127.68     89.04 o 
  10  10  10      422.33      412.08    111.39 o 
  12  10  10      101.98       72.48    107.57 o 
 -19  11  10      192.34       97.31    170.57 o 
 -17  11  10        0.69       82.03    161.41 o 
 -15  11  10      304.73      183.49    110.77 o 
 -13  11  10       19.61       48.93     96.02 o 
 -11  11  10      112.98      243.70    111.80 o 
  -9  11  10      219.34      100.44    102.46 o 
  -7  11  10      194.59      309.15     98.34 o 
  -5  11  10     1250.27     1496.61    214.45 o 
  -3  11  10      967.21      950.48    153.11 o 
  -1  11  10       99.87      224.25    112.71 o 
   1  11  10       60.70       74.10    105.50 o 
   3  11  10        3.05       71.72    110.64 o 
   5  11  10        2.13        0.00    110.09 o 
   7  11  10      558.93      683.63    223.53 o 
   9  11  10       66.00        0.00    101.26 o 
  11  11  10       16.08       19.98    129.56 o 
 -18  12  10       39.83        0.00    169.85 o 
 -16  12  10       58.96        0.00    166.60 o 
 -14  12  10      202.02      218.85    127.26 o 
 -12  12  10      184.93        0.00    109.76 o 
 -10  12  10     1952.79     2335.02    204.06 o 
  -8  12  10        0.37       65.13    140.90 o 
  -6  12  10       54.02       53.70    114.80 o 
  -4  12  10      465.63      330.30    129.34 o 
  -2  12  10       19.15        0.00     97.84 o 
   0  12  10      648.89      732.86    152.78 o 
   2  12  10       22.21        8.49    117.35 o 
   4  12  10      326.09      573.63    160.08 o 
   6  12  10      109.74      204.25    137.41 o 
   8  12  10       56.85      125.30    148.40 o 
  10  12  10       71.30      106.19    146.89 o 
 -15  13  10       96.09       76.84    180.21 o 
 -13  13  10      198.53       79.13    182.07 o 
 -11  13  10      176.68      242.26    133.47 o 
  -9  13  10       40.82       77.60    150.91 o 
  -7  13  10        4.36        0.00    119.07 o 
  -5  13  10      544.99      326.55    141.22 o 
  -3  13  10      205.48      280.43    137.26 o 
  -1  13  10      147.62        0.00    110.43 o 
   1  13  10      223.26      410.70    147.44 o 
   3  13  10      196.18      226.15    143.41 o 
   5  13  10        3.21        0.00    129.08 o 
   7  13  10       23.01       37.23    137.60 o 
 -12  14  10       13.24       67.06    337.16 o 
 -10  14  10       52.87        0.00    161.96 o 
  -8  14  10      565.33      483.88    169.16 o 
  -6  14  10     1782.33     1321.79    205.47 o 
  -4  14  10       85.73      278.95    148.59 o 
  -2  14  10      430.62      639.28    170.80 o 
   0  14  10       67.41       36.92    131.70 o 
   2  14  10       49.90        0.00    135.77 o 
   4  14  10        8.78        0.00    190.00 o 
  -7  15  10       66.94       45.02    138.95 o 
  -5  15  10       75.43      101.43    219.81 o 
  -3  15  10       29.69        0.00    136.91 o 
  -1  15  10       56.70       49.46    140.64 o 
 -27   1  11        8.56       69.19    110.43 o 
 -25   1  11      188.25      120.19    105.00 o 
 -23   1  11        1.40       27.89     89.54 o 
 -21   1  11        5.09       37.09     82.32 o 
 -19   1  11     2826.17     2644.94    198.21 o 
 -17   1  11     2392.37     2653.55    186.29 o 
 -15   1  11     1331.83     1251.83    127.68 o 
 -13   1  11       94.91       94.07     57.96 o 
 -11   1  11      177.61      277.46     74.51 o 
  -9   1  11     3915.40     3129.71    450.62 o 
  -7   1  11     2455.46     1686.21    245.36 o 
  -5   1  11      250.50      301.30     35.81 o 
  -3   1  11    10279.75    11830.90    950.90 o 
  -1   1  11      534.27      633.89     47.60 o 
   1   1  11       60.38       58.92     33.73 o 
   3   1  11     5245.89     5051.51    484.94 o 
   5   1  11     1466.82     1697.28     88.03 o 
   7   1  11     1506.82     1243.34    153.91 o 
   9   1  11       19.11       64.38     53.81 o 
  11   1  11      160.94      115.25    115.49 o 
  13   1  11       32.62       27.01     88.25 o 
  15   1  11       11.60      100.63    111.94 o 
  17   1  11       89.91      160.97    145.51 o 
 -26   2  11       75.77       68.83    102.64 o 
 -24   2  11     1042.00     1319.23    215.23 o 
 -22   2  11     2103.47     2111.32    173.11 o 
 -20   2  11      652.55      541.05    123.18 o 
 -18   2  11       57.11      158.37     75.97 o 
 -16   2  11     4091.16     5196.54    203.44 o 
 -14   2  11     8107.78     8671.49    293.66 o 
 -12   2  11      912.26      545.45    105.73 o 
 -10   2  11     1045.40      778.83     59.43 o 
  -8   2  11      386.20      469.04     43.70 o 
  -6   2  11     1130.06     1256.87    105.25 o 
  -4   2  11    11748.73    13189.18    685.61 o 
  -2   2  11      765.45      706.89    105.41 o 
   0   2  11    13010.89    13079.12    529.50 o 
   2   2  11     3980.71     3796.31    343.88 o 
   4   2  11     8985.70     8422.76    845.12 o 
   6   2  11      156.27      116.64     55.79 o 
   8   2  11     2302.70     2296.51    220.48 o 
  10   2  11     1197.38     1360.39    109.70 o 
  12   2  11      494.53      610.79    134.35 o 
  14   2  11      308.57      532.43    147.21 o 
  16   2  11       85.89      110.49    122.79 o 
  18   2  11        3.71      114.72    143.55 o 
 -25   3  11      185.18      168.51    102.43 o 
 -23   3  11      215.17       42.61     84.59 o 
 -21   3  11      431.27      411.21    100.54 o 
 -19   3  11     1362.52     1587.55    144.56 o 
 -17   3  11     9255.51     9886.46    333.51 o 
 -15   3  11     6987.82     7126.87    384.20 o 
 -13   3  11        9.20       45.52     51.75 o 
 -11   3  11     1063.38      932.36     91.68 o 
  -9   3  11    63408.45    71632.63   2891.94 o 
  -7   3  11     1818.71     2406.85    192.24 o 
  -5   3  11     9286.11     8143.16    257.31 o 
  -3   3  11    23219.87    25777.74   1143.03 o 
  -1   3  11      764.08      863.86     84.96 o 
   1   3  11    23722.58    25484.43   2295.06 o 
   3   3  11     8947.76     6678.72   1149.18 o 
   5   3  11     1557.26     1959.82    275.77 o 
   7   3  11     2819.48     3153.94    255.60 o 
   9   3  11      169.03      121.80     55.25 o 
  11   3  11        4.57        0.00     50.28 o 
  13   3  11     1104.39      900.96    161.52 o 
  15   3  11       61.14      176.03    122.50 o 
  17   3  11      241.65      192.44    150.74 o 
 -26   4  11       14.54       57.40    101.63 o 
 -24   4  11     1493.37     1805.34    178.81 o 
 -22   4  11     1691.97     1796.67    169.04 o 
 -20   4  11      953.60      803.05    119.68 o 
 -18   4  11     4212.23     4732.65    284.79 o 
 -16   4  11     4751.19     4503.20    360.24 o 
 -14   4  11     2821.51     2892.67    309.05 o 
 -12   4  11    17436.97    16611.35   1027.64 o 
 -10   4  11     1217.25     1064.18     95.70 o 
  -8   4  11     2839.47     3077.57    213.75 o 
  -6   4  11    60908.71    53967.70   3766.84 o 
  -4   4  11     4284.85     5175.42    363.51 o 
  -2   4  11    13820.65    11962.62    740.49 o 
   0   4  11    19222.51    20801.36   2756.44 o 
   2   4  11     7301.54     6515.49   1064.61 o 
   4   4  11     8276.51     9238.65   1385.51 o 
   6   4  11     4612.03     4363.39    701.36 o 
   8   4  11      558.97      577.74     94.74 o 
  10   4  11    10626.17     9677.95    597.45 o 
  12   4  11      882.31     1035.62    109.17 o 
  14   4  11       81.55      178.63     94.82 o 
  16   4  11      313.44      219.84    136.00 o 
 -25   5  11      833.93      828.96    148.98 o 
 -23   5  11        0.56        0.00     87.84 o 
 -21   5  11      807.69      681.73    119.67 o 
 -19   5  11      963.69     1209.13    135.86 o 
 -17   5  11     2370.99     2106.45    180.37 o 
 -15   5  11     5153.52     5916.06    425.42 o 
 -13   5  11      601.58      784.38    130.44 o 
 -11   5  11      650.93      716.01     91.94 o 
  -9   5  11      607.91      404.73     74.22 o 
  -7   5  11     8346.20     9019.27    690.45 o 
  -5   5  11    14553.54    12195.30    872.36 o 
  -3   5  11     9487.31    11411.11    746.06 o 
  -1   5  11       25.00       71.62     50.29 o 
   1   5  11     5839.40     5531.71   1660.79 o 
   3   5  11    14123.11    12878.92   1386.92 o 
   5   5  11     2954.30     2732.86    239.77 o 
   7   5  11      886.36     1218.06    229.14 o 
   9   5  11        7.17       31.50     57.50 o 
  11   5  11     1665.07     1745.13    133.20 o 
  13   5  11      950.85      595.32    240.59 o 
  15   5  11       14.16       66.95     91.27 o 
  17   5  11      326.32      179.02    141.37 o 
 -24   6  11      882.11      892.08    144.55 o 
 -22   6  11      272.12      271.21    103.21 o 
 -20   6  11      958.17      740.97    125.19 o 
 -18   6  11     1265.09     1268.30    137.89 o 
 -16   6  11     6167.29     6278.32    498.08 o 
 -14   6  11      938.39      736.53    107.58 o 
 -12   6  11     4358.33     4781.34    305.93 o 
 -10   6  11     1649.85     1935.41    132.44 o 
  -8   6  11     1011.41      872.71     96.44 o 
  -6   6  11     4041.72     3683.43    278.61 o 
  -4   6  11     2794.37     3307.82    240.34 o 
  -2   6  11     9956.14     9183.08    478.51 o 
   0   6  11    13280.49    11098.71   1715.48 o 
   2   6  11     1822.52     1386.91    512.58 o 
   4   6  11     2038.81     1897.80    138.51 o 
   6   6  11     2474.10     2913.27    400.84 o 
   8   6  11      175.56      353.98    124.71 o 
  10   6  11      376.86      450.30     87.10 o 
  12   6  11       33.18        0.00     61.24 o 
  14   6  11      206.28      187.77     84.00 o 
  16   6  11      108.53      112.36    107.51 o 
 -23   7  11       14.19        0.00     89.54 o 
 -21   7  11      241.11      244.29    105.95 o 
 -19   7  11      403.55      396.71    108.56 o 
 -17   7  11        8.39        0.00     72.81 o 
 -15   7  11        8.11       13.92     77.11 o 
 -13   7  11      728.72      844.74    114.57 o 
 -11   7  11        3.39        0.00     60.29 o 
  -9   7  11     1754.29     1817.07    136.87 o 
  -7   7  11      460.48      911.67     91.68 o 
  -5   7  11     2231.92     1678.20    166.21 o 
  -3   7  11     1712.76     1648.49     90.22 o 
  -1   7  11       16.53       31.92     57.37 o 
   1   7  11     5208.78     4858.82    908.58 o 
   3   7  11      809.55      694.45    202.49 o 
   5   7  11     2513.55     2911.72    357.88 o 
   7   7  11      459.02      460.96    107.07 o 
   9   7  11        9.98       42.62     65.92 o 
  11   7  11        5.75       36.16     79.07 o 
  13   7  11       93.07      161.02     84.35 o 
  15   7  11       17.75       49.21     78.75 o 
 -22   8  11       97.25      106.36    103.90 o 
 -20   8  11        0.99        0.00     88.64 o 
 -18   8  11      626.35      822.24    133.52 o 
 -16   8  11      160.42      170.72     94.66 o 
 -14   8  11        0.12       71.05     80.53 o 
 -12   8  11      532.28      452.92    101.68 o 
 -10   8  11       41.90       59.64     73.59 o 
  -8   8  11      155.40       73.99     71.27 o 
  -6   8  11       41.20       28.28     56.69 o 
  -4   8  11      262.59      100.70     58.06 o 
  -2   8  11     1731.92     1640.43    308.29 o 
   0   8  11     2170.07     2206.87    179.45 o 
   2   8  11      222.76      378.77     93.13 o 
   4   8  11     4224.13     3534.69    746.64 o 
   6   8  11       19.07       25.54     81.43 o 
   8   8  11      158.98      178.61     94.28 o 
  10   8  11      188.69      142.34     87.15 o 
  12   8  11       18.35       78.04     80.52 o 
  14   8  11       95.87       97.16     82.44 o 
 -21   9  11      126.39      146.26    166.29 o 
 -19   9  11       22.87        9.72     93.63 o 
 -17   9  11        4.54        0.00     85.31 o 
 -15   9  11      237.53      132.06     93.06 o 
 -13   9  11      880.58      742.72    125.54 o 
 -11   9  11      313.76      442.43    108.12 o 
  -9   9  11     1022.40      979.34    130.40 o 
  -7   9  11       79.19       14.02     65.52 o 
  -5   9  11      272.13      260.76     75.66 o 
  -3   9  11     1074.33     1019.94    189.07 o 
  -1   9  11       11.31        0.00     76.98 o 
   1   9  11      260.15      286.48     92.13 o 
   3   9  11      182.15      136.26     87.67 o 
   5   9  11      161.78      176.00     93.91 o 
   7   9  11       59.38       54.61     93.16 o 
   9   9  11      115.63      156.17     88.85 o 
  11   9  11       91.83      159.83     88.81 o 
  13   9  11       62.32       87.10     89.37 o 
 -20  10  11       10.13       51.01    158.89 o 
 -18  10  11       80.32       34.49    102.55 o 
 -16  10  11        4.51        8.28     96.87 o 
 -14  10  11       58.89      109.11    101.34 o 
 -12  10  11     3618.75     4308.94    352.48 o 
 -10  10  11        0.95        0.00     90.86 o 
  -8  10  11     3401.00     2985.36    350.34 o 
  -6  10  11     1210.37      803.51    125.13 o 
  -4  10  11     1643.57     1594.27    172.55 o 
  -2  10  11     1156.15     1832.18    181.77 o 
   0  10  11     1639.02     1321.65    244.95 o 
   2  10  11        4.75       64.02    103.96 o 
   4  10  11      461.16      538.78    156.85 o 
   6  10  11      139.60      186.84    135.36 o 
   8  10  11        3.52        0.00     83.44 o 
  10  10  11      432.27      617.55    119.53 o 
  12  10  11       12.08        7.99     99.82 o 
 -19  11  11      228.81      268.11    200.70 o 
 -17  11  11       42.87        0.00    100.69 o 
 -15  11  11      961.05      897.00    245.64 o 
 -13  11  11     1049.91      721.20    186.09 o 
 -11  11  11      114.72      211.80    114.02 o 
  -9  11  11     3420.17     3614.95    470.84 o 
  -7  11  11        1.01        2.48     93.02 o 
  -5  11  11     5380.82     4816.43    274.91 o 
  -3  11  11       58.31      252.15    118.00 o 
  -1  11  11      403.12      273.83    120.84 o 
   1  11  11     1114.75     1134.76    168.21 o 
   3  11  11     3476.34     4083.42   1186.59 o 
   5  11  11      457.63      545.67    200.25 o 
   7  11  11     1261.89     1408.50    170.70 o 
   9  11  11       29.54        0.00     89.47 o 
  11  11  11       14.04        0.00    124.63 o 
 -16  12  11      916.35     1120.48    249.84 o 
 -14  12  11      155.08       85.51    120.15 o 
 -12  12  11     2345.88     2452.50    237.27 o 
 -10  12  11        6.18        0.00    108.93 o 
  -8  12  11     1720.37     1471.34    173.36 o 
  -6  12  11     3404.97     3633.76    261.63 o 
  -4  12  11       14.43        0.00    113.63 o 
  -2  12  11     3941.74     4356.45    281.20 o 
   0  12  11     2404.74     2407.12    225.05 o 
   2  12  11       65.86        0.00    116.30 o 
   4  12  11      582.89      742.98    169.22 o 
   6  12  11      616.99      764.80    174.65 o 
   8  12  11      297.61      200.70    154.09 o 
 -15  13  11      919.17      999.17    263.14 o 
 -13  13  11     1413.57     1265.25    185.44 o 
 -11  13  11       91.91      149.89    154.83 o 
  -9  13  11     1282.81     1179.02    176.36 o 
  -7  13  11        1.01        0.00    113.93 o 
  -5  13  11     1894.86     1797.72    303.63 o 
  -3  13  11      683.46      591.78    158.97 o 
  -1  13  11        8.68        0.00    116.43 o 
   1  13  11      868.05     1327.22    209.56 o 
   3  13  11      314.21      482.78    161.44 o 
   5  13  11       54.63      198.30    151.17 o 
   7  13  11      410.55      546.23    186.15 o 
 -12  14  11      827.47      725.93    211.86 o 
 -10  14  11      263.00      382.80    170.53 o 
  -8  14  11      420.85      448.18    163.19 o 
  -6  14  11      283.18      326.95    150.81 o 
  -4  14  11        5.48       43.42    133.46 o 
  -2  14  11      356.53      133.69    140.27 o 
   0  14  11       59.89      131.80    149.02 o 
   2  14  11        0.47       47.83    139.90 o 
 -26   0  12      109.87      201.18    182.55 o 
 -24   0  12     1617.75     2021.11    305.49 o 
 -22   0  12     3785.61     4228.49    372.55 o 
 -20   0  12      221.02      158.34    139.71 o 
 -18   0  12     6184.69     6996.57    409.81 o 
 -16   0  12     3988.76     3675.25    286.87 o 
 -14   0  12      635.24      983.54    162.06 o 
 -12   0  12     9736.33     7782.66    340.89 o 
 -10   0  12     5868.87     3712.74    730.21 o 
  -8   0  12    29970.12    28958.95   3213.28 o 
  -6   0  12    23889.11    23487.67   2251.16 o 
  -4   0  12    11128.06    16581.14    260.08 o 
  -2   0  12    25148.25    24102.06   1175.41 o 
   0   0  12      504.19      861.41    135.98 o 
   2   0  12       74.59       31.51     52.75 o 
   4   0  12     3157.52     3150.99    156.15 o 
   6   0  12     4343.02     3330.02    971.44 o 
   8   0  12     1093.83      970.50    175.10 o 
  10   0  12     6034.05     5124.49    372.55 o 
  12   0  12      558.91      795.40    210.49 o 
  14   0  12      864.73     1130.70    260.79 o 
  16   0  12      307.70      599.81    249.61 o 
 -27   1  12      263.73      396.45    139.55 o 
 -25   1  12      600.88      588.04    143.69 o 
 -23   1  12        0.50        0.00     87.23 o 
 -21   1  12      835.60     1028.21    177.89 o 
 -19   1  12     6943.72     7904.77    623.10 o 
 -17   1  12     2179.20     1850.61    162.48 o 
 -15   1  12     8249.19     7481.60    380.01 o 
 -13   1  12      108.56      169.88     66.51 o 
 -11   1  12      629.37      911.89     92.41 o 
  -9   1  12    59898.49    51543.33   7871.27 o 
  -7   1  12      795.64     1015.06    110.55 o 
  -5   1  12    14357.25    14979.45    344.42 o 
  -3   1  12    10219.96    12131.78   1531.11 o 
  -1   1  12    10886.14    11074.34    508.16 o 
   1   1  12      249.67      207.70     42.93 o 
   3   1  12    12260.61    10251.79   1673.71 o 
   5   1  12      189.09      253.35     49.99 o 
   7   1  12    10784.29     9484.29    429.18 o 
   9   1  12       17.29        0.00     58.68 o 
  11   1  12     1290.98     1309.49    165.11 o 
  13   1  12     1087.50     1035.89    171.10 o 
  15   1  12       25.65        0.00    105.15 o 
  17   1  12      149.03      144.18    140.48 o 
 -26   2  12        5.31        0.00     97.57 o 
 -24   2  12      523.59      562.68    140.94 o 
 -22   2  12     1130.60     1349.24    172.76 o 
 -20   2  12     2732.28     2991.51    184.90 o 
 -18   2  12     1745.61     2361.59    162.80 o 
 -16   2  12      792.92      826.60    106.19 o 
 -14   2  12       42.72       31.86     77.31 o 
 -12   2  12    21614.28    17319.17   2130.53 o 
 -10   2  12      651.44      934.29    107.38 o 
  -8   2  12     7635.16     8182.68    800.42 o 
  -6   2  12      745.58      446.57     44.02 o 
  -4   2  12     1374.04     1110.57     63.08 o 
  -2   2  12       44.11       25.61     27.25 o 
   0   2  12    10799.24    10800.75   1209.70 o 
   2   2  12    10004.83     7159.98    709.93 o 
   4   2  12     1889.05     1719.18    281.84 o 
   6   2  12     2046.71     1596.92    117.74 o 
   8   2  12      278.49      167.66     62.67 o 
  10   2  12     3036.62     1891.90    179.82 o 
  12   2  12      184.84      213.69    106.08 o 
  14   2  12      464.25      604.35    156.48 o 
  16   2  12      413.68      596.69    172.89 o 
 -25   3  12       92.53        0.00     90.02 o 
 -23   3  12        4.71        0.00     81.83 o 
 -21   3  12        5.82       16.34     78.05 o 
 -19   3  12      345.51      382.61     96.87 o 
 -17   3  12       20.16        0.00     61.00 o 
 -15   3  12     5914.78     5112.62    201.82 o 
 -13   3  12     2719.55     2502.58    172.32 o 
 -11   3  12    12835.29    18149.84   1077.69 o 
  -9   3  12    15849.17    13585.02   1120.64 o 
  -7   3  12     1232.33     1091.88     64.03 o 
  -5   3  12     4674.05     3665.05    303.28 o 
  -3   3  12     5400.94     7767.06    448.94 o 
  -1   3  12     2950.59     4759.17    125.62 o 
   1   3  12      629.74      569.24     59.47 o 
   3   3  12      465.28      434.17    151.07 o 
   5   3  12        0.96       39.35     52.59 o 
   7   3  12       67.48      132.84     75.38 o 
   9   3  12      294.00      255.23     64.32 o 
  11   3  12      741.58      546.24    107.31 o 
  13   3  12      129.07       81.16    104.17 o 
  15   3  12       24.69        0.00     98.07 o 
  17   3  12       55.80        0.00    131.64 o 
 -26   4  12       71.22       78.37    102.35 o 
 -24   4  12       18.97        0.00     86.11 o 
 -22   4  12      242.42      145.75     94.99 o 
 -20   4  12      396.04      453.58    104.11 o 
 -18   4  12     3991.46     3879.67    321.07 o 
 -16   4  12      137.87      110.32     73.83 o 
 -14   4  12      824.61      816.68    111.34 o 
 -12   4  12     1527.57     1710.34    173.50 o 
 -10   4  12     6051.37     6819.79    457.90 o 
  -8   4  12     9581.14    11788.58    761.41 o 
  -6   4  12      336.52      501.51     49.23 o 
  -4   4  12      480.52      331.54     44.80 o 
  -2   4  12       16.19       29.59     32.32 o 
   0   4  12       25.67       43.93     31.50 o 
   2   4  12      103.43      117.02     58.60 o 
   4   4  12      197.25      320.96     75.86 o 
   6   4  12     1605.37     1562.47    259.39 o 
   8   4  12       37.12       88.78     68.21 o 
  10   4  12        0.10       54.55     56.86 o 
  12   4  12       76.52       68.85     78.03 o 
  14   4  12      162.37      176.30    117.15 o 
  16   4  12       74.38       45.98    124.39 o 
 -25   5  12      134.77       90.07    103.79 o 
 -23   5  12       22.51       23.20     92.01 o 
 -21   5  12      193.33      222.10     96.58 o 
 -19   5  12       20.49        0.00     71.80 o 
 -17   5  12     3816.55     4026.11    213.98 o 
 -15   5  12      405.19      546.65     96.70 o 
 -13   5  12      133.38      217.83     72.81 o 
 -11   5  12     5137.95     4859.93    255.98 o 
  -9   5  12     1890.18     2126.75    129.18 o 
  -7   5  12     2695.81     2508.38    178.84 o 
  -5   5  12      724.72      872.58     60.65 o 
  -3   5  12     2888.57     3344.53    183.39 o 
  -1   5  12      391.63      369.15     46.78 o 
   1   5  12      168.48      187.32     57.93 o 
   3   5  12     2352.34     2230.95    323.87 o 
   5   5  12      179.63      139.84     73.92 o 
   7   5  12     2239.57     2293.30    270.08 o 
   9   5  12      499.42      549.15     94.64 o 
  11   5  12       18.26       40.76     59.07 o 
  13   5  12       42.84       43.24     67.98 o 
  15   5  12       29.18       26.08    116.78 o 
 -24   6  12      699.46      714.90    140.13 o 
 -22   6  12      780.83      770.01    135.53 o 
 -20   6  12        8.84        0.00     76.41 o 
 -18   6  12      649.37      839.90    124.07 o 
 -16   6  12       88.41       59.89     78.87 o 
 -14   6  12     1045.49     1015.54    120.97 o 
 -12   6  12     7450.91     8381.69    256.93 o 
 -10   6  12       15.54        0.00     55.38 o 
  -8   6  12     2319.17     2758.42    166.97 o 
  -6   6  12     1048.35     1286.29     90.31 o 
  -4   6  12      177.83      207.97     46.15 o 
  -2   6  12     6274.09     6276.96    499.35 o 
   0   6  12     6613.66     6471.16   1249.10 o 
   2   6  12       23.58        2.58     61.64 o 
   4   6  12     2749.78     2577.61    237.42 o 
   6   6  12       95.20       42.34     73.93 o 
   8   6  12      754.78      871.26    151.35 o 
  10   6  12      857.44      624.16    102.09 o 
  12   6  12       30.48        0.00     67.22 o 
  14   6  12       35.80       46.74     75.34 o 
 -23   7  12       69.40        0.00     93.72 o 
 -21   7  12      591.07      495.63    122.44 o 
 -19   7  12     1146.35      861.69    136.15 o 
 -17   7  12      681.84      600.52    116.21 o 
 -15   7  12    12911.48    14906.27    596.33 o 
 -13   7  12       20.45       81.95     76.10 o 
 -11   7  12      265.34      194.19     80.18 o 
  -9   7  12     4327.39     4429.08    191.80 o 
  -7   7  12     1510.96     1267.42    101.22 o 
  -5   7  12     9258.41    12015.44    748.69 o 
  -3   7  12     5119.90     5859.89    515.31 o 
  -1   7  12      167.57      220.43     72.38 o 
   1   7  12     1081.94     1347.40    262.26 o 
   3   7  12     2373.90     2451.25    773.59 o 
   5   7  12        5.71      125.19     83.79 o 
   7   7  12     2738.11     3369.86    619.98 o 
   9   7  12       23.73       73.77     70.77 o 
  11   7  12      322.29      288.89     87.39 o 
  13   7  12      319.00      338.13     95.73 o 
  15   7  12       42.82       68.81     83.45 o 
 -22   8  12     1233.09     1385.75    170.87 o 
 -20   8  12       44.60       12.02     95.57 o 
 -18   8  12      188.91      247.78    106.89 o 
 -16   8  12     1536.97     1167.09    185.08 o 
 -14   8  12       46.41      188.77     94.33 o 
 -12   8  12    12779.14    12219.92    468.01 o 
 -10   8  12        3.06        3.84     70.88 o 
  -8   8  12     4435.75     5145.88    258.93 o 
  -6   8  12      687.21      444.37     79.84 o 
  -4   8  12      319.72      337.25     87.55 o 
  -2   8  12     5448.50     6035.24    875.50 o 
   0   8  12     6144.95     4577.06    761.82 o 
   2   8  12     3051.39     3456.64    706.29 o 
   4   8  12      439.35      552.24    121.82 o 
   6   8  12       75.29       74.40     88.18 o 
   8   8  12      115.39      167.15     98.48 o 
  10   8  12     1038.50     1346.47    352.13 o 
  12   8  12       13.40        7.22     76.74 o 
  14   8  12      127.73      191.16     93.62 o 
 -21   9  12     1902.58     1671.60    190.45 o 
 -19   9  12     1626.29     1607.17    177.25 o 
 -17   9  12      933.30      723.79    136.30 o 
 -15   9  12     3215.93     3570.52    256.07 o 
 -13   9  12      421.34      323.53    107.06 o 
 -11   9  12      276.92      215.18     99.08 o 
  -9   9  12       96.83       77.05     85.31 o 
  -7   9  12      217.32      383.78     87.40 o 
  -5   9  12     1996.55     2322.27    315.54 o 
  -3   9  12     2731.68     1967.98    420.99 o 
  -1   9  12       34.22       11.79    174.17 o 
   1   9  12     5017.29     5848.36   1185.28 o 
   3   9  12     1626.61     1872.77    488.39 o 
   5   9  12      341.86      564.12    119.90 o 
   7   9  12     3263.41     3520.48    787.64 o 
   9   9  12     1228.07     1283.13    165.26 o 
  11   9  12      305.63      300.33    100.16 o 
  13   9  12      340.34      269.09    103.35 o 
 -20  10  12       62.87       18.13    107.37 o 
 -18  10  12     1635.29     1569.86    177.88 o 
 -16  10  12       76.08      137.72    108.37 o 
 -14  10  12     1096.77     1304.64    160.88 o 
 -12  10  12     2787.02     2769.72    204.37 o 
 -10  10  12     2265.76     1744.51    172.20 o 
  -8  10  12      673.20      645.39    110.51 o 
  -6  10  12     1969.36     1783.96    160.14 o 
  -4  10  12      557.85      335.40    139.71 o 
  -2  10  12     6107.09     5984.89   1146.54 o 
   0  10  12     1611.89     1495.43    482.46 o 
   2  10  12      180.90      179.87    115.89 o 
   4  10  12      422.50      499.86    122.46 o 
   6  10  12      559.89      379.78    119.33 o 
   8  10  12        7.23        0.41     81.77 o 
  10  10  12      274.52      444.20    113.24 o 
 -19  11  12       50.34       93.16    182.19 o 
 -17  11  12      688.72      477.59    136.61 o 
 -15  11  12       31.36        0.00    106.37 o 
 -13  11  12       75.16      100.16    106.64 o 
 -11  11  12      358.96      170.01    144.57 o 
  -9  11  12      341.69      385.91    122.68 o 
  -7  11  12        2.03        7.13     95.40 o 
  -5  11  12     1601.97     1379.27    181.64 o 
  -3  11  12      530.23      570.59    141.56 o 
  -1  11  12      110.55        0.00    105.88 o 
   1  11  12      254.31      378.94    133.57 o 
   3  11  12      453.14      631.04    155.36 o 
   5  11  12      368.04      445.87    147.24 o 
   7  11  12      419.37      576.91    140.12 o 
   9  11  12       43.56       21.81     97.83 o 
 -16  12  12      214.84       94.71    124.24 o 
 -14  12  12       40.04        0.00    114.00 o 
 -12  12  12       43.09        0.00    108.53 o 
 -10  12  12     1398.67      879.01    154.87 o 
  -8  12  12      146.38       26.23    111.92 o 
  -6  12  12      403.27      397.51    140.27 o 
  -4  12  12      601.79      729.82    160.29 o 
  -2  12  12      278.49      256.53    132.60 o 
   0  12  12      127.66       20.86    120.15 o 
   2  12  12        0.17        0.00    115.82 o 
   4  12  12       24.37      127.32    136.29 o 
   6  12  12       11.18        0.00    129.50 o 
   8  12  12        3.01        0.00    101.73 o 
 -15  13  12      479.47      488.53    158.61 o 
 -13  13  12        0.09       12.95    125.13 o 
 -11  13  12      129.55       47.64    150.10 o 
  -9  13  12       40.99      129.86    136.68 o 
  -7  13  12      323.59      344.98    144.01 o 
  -5  13  12     1506.89     1817.52    217.75 o 
  -3  13  12      171.82      139.45    132.96 o 
  -1  13  12      428.77      319.16    148.68 o 
   1  13  12      557.13      329.20    151.20 o 
   3  13  12      467.15      499.22    168.60 o 
   5  13  12       13.03        0.00    137.41 o 
 -10  14  12        0.74       12.23    140.44 o 
  -8  14  12      556.71      598.47    179.01 o 
  -6  14  12      277.81      218.68    149.29 o 
  -4  14  12       17.76       36.46    130.46 o 
  -2  14  12       55.26       44.31    136.30 o 
   0  14  12      423.10      471.56    171.89 o 
   2  14  12        9.29        0.00    138.13 o 
 -27   1  13      130.62       71.43    121.46 o 
 -25   1  13       78.30       91.74    112.29 o 
 -23   1  13        3.47        0.00     78.21 o 
 -21   1  13      316.50      501.48    126.26 o 
 -19   1  13     2401.48     2283.40    188.98 o 
 -17   1  13      402.75      570.01    111.75 o 
 -15   1  13     1435.26     1280.92    133.02 o 
 -13   1  13      206.90      157.97     50.77 o 
 -11   1  13      376.36      287.64     46.53 o 
  -9   1  13      325.51      332.81     79.77 o 
  -7   1  13      103.70       39.69     31.41 o 
  -5   1  13     1223.49     1536.18     81.37 o 
  -3   1  13      803.71      863.77    122.60 o 
  -1   1  13      182.12      338.87     47.51 o 
   1   1  13     3165.11     2699.38    154.13 o 
   3   1  13       80.96       50.78     39.66 o 
   5   1  13      652.45      464.78     73.37 o 
   7   1  13       46.51       68.84     50.57 o 
   9   1  13       15.18        0.00     57.29 o 
  11   1  13        0.89        0.00     75.04 o 
  13   1  13      140.26      113.54    105.29 o 
  15   1  13        5.91       54.53    114.39 o 
  17   1  13       78.57      114.63    138.96 o 
 -26   2  13        5.76        0.00     97.96 o 
 -24   2  13      339.16      309.22    119.86 o 
 -22   2  13     1882.65     1856.52    295.25 o 
 -20   2  13      119.18       56.91     86.21 o 
 -18   2  13     2499.49     2326.31    195.59 o 
 -16   2  13      826.01      974.90    151.82 o 
 -14   2  13     1480.65     1290.15    129.00 o 
 -12   2  13       62.44       21.90     38.63 o 
 -10   2  13      429.94      769.69     61.08 o 
  -8   2  13    25471.33    27611.56   2118.95 o 
  -6   2  13     3758.00     3164.71    128.25 o 
  -4   2  13     1300.90     1964.37    150.84 o 
  -2   2  13     1339.61     1261.12    278.27 o 
   0   2  13     7454.89     8243.62    809.02 o 
   2   2  13     5751.68     6416.38    658.19 o 
   4   2  13    14380.34    13458.11   2826.57 o 
   6   2  13      508.70      560.41     81.44 o 
   8   2  13     3649.02     3223.92    395.03 o 
  10   2  13     1844.43     1606.67    176.27 o 
  12   2  13      900.72      854.65    282.21 o 
  14   2  13       67.11      138.13    122.41 o 
  16   2  13      238.16      169.72    143.87 o 
 -25   3  13      438.76      516.55    144.73 o 
 -23   3  13        2.41        0.00     82.18 o 
 -21   3  13      696.86      734.96    123.29 o 
 -19   3  13      751.76      683.75    115.33 o 
 -17   3  13       51.38        0.00     63.32 o 
 -15   3  13    13849.40    15254.26    892.60 o 
 -13   3  13     2606.95     3302.31    244.03 o 
 -11   3  13     6983.43     6967.52    236.10 o 
  -9   3  13    10735.39    10139.47    686.53 o 
  -7   3  13    11377.64    11979.83    673.51 o 
  -5   3  13     3901.96     3115.27    247.63 o 
  -3   3  13    22454.42    25698.58   2336.46 o 
  -1   3  13     3060.75     3123.03    262.76 o 
   1   3  13     6031.60     5757.22    527.89 o 
   3   3  13     4390.54     4860.88   1014.44 o 
   5   3  13      679.64      586.45    110.57 o 
   7   3  13     1624.19     1337.44    172.54 o 
   9   3  13        1.91       33.16     52.23 o 
  11   3  13      267.85      426.41    167.65 o 
  13   3  13      297.17      298.51    131.22 o 
  15   3  13       31.75       18.26    129.46 o 
 -26   4  13       41.45       21.69    100.08 o 
 -24   4  13      841.82      922.48    145.40 o 
 -22   4  13     1647.66     1622.77    163.92 o 
 -20   4  13      148.93      101.18     85.92 o 
 -18   4  13     5755.61     6944.71    477.77 o 
 -16   4  13       75.28       57.54     68.46 o 
 -14   4  13      504.67      506.09     90.84 o 
 -12   4  13    26985.17    28572.47   1624.22 o 
 -10   4  13      164.48      131.16     63.99 o 
  -8   4  13    12236.91    10173.82    622.74 o 
  -6   4  13     6166.20     5687.64    228.37 o 
  -4   4  13     1589.16     1429.52    136.32 o 
  -2   4  13     5975.62     7513.65    766.27 o 
   0   4  13    11751.02    14728.82   2294.00 o 
   2   4  13     2453.02     1663.03    146.75 o 
   4   4  13    14300.25    14158.91   3113.37 o 
   6   4  13      142.75      166.78     74.21 o 
   8   4  13     1730.86     1807.18    254.28 o 
  10   4  13     2049.86     1581.38    123.29 o 
  12   4  13       73.97       45.83     97.57 o 
  14   4  13      211.44      254.49    134.77 o 
  16   4  13      120.16       27.25    125.17 o 
 -25   5  13      773.54      608.07    137.01 o 
 -23   5  13      119.03      202.06    108.11 o 
 -21   5  13       70.07      155.24     96.39 o 
 -19   5  13      635.17      305.28     96.87 o 
 -17   5  13      413.68      484.97    105.21 o 
 -15   5  13    14141.40    15184.10    750.94 o 
 -13   5  13       32.36        0.00     61.80 o 
 -11   5  13     8883.75    11234.91    604.02 o 
  -9   5  13     9414.15     8659.79    571.61 o 
  -7   5  13     1087.22     1041.85     82.63 o 
  -5   5  13     2203.93     2288.59    161.27 o 
  -3   5  13    18001.71    18361.51   1226.80 o 
  -1   5  13     1728.20     1132.11    165.86 o 
   1   5  13     7032.95     8448.75   1808.75 o 
   3   5  13     2758.58     2348.67    410.45 o 
   5   5  13      351.03      272.53     84.43 o 
   7   5  13     4563.40     5059.13   1125.71 o 
   9   5  13      112.01       71.39     74.88 o 
  11   5  13     1387.52      927.37    359.22 o 
  13   5  13      391.47      368.73    113.42 o 
  15   5  13       25.70        0.00    111.87 o 
 -24   6  13      453.44      427.54    130.77 o 
 -22   6  13      262.33      326.70    114.15 o 
 -20   6  13      924.23      750.85    128.84 o 
 -18   6  13     3145.14     3164.89    258.62 o 
 -16   6  13     3254.50     3315.98    220.91 o 
 -14   6  13      125.40       67.41     75.38 o 
 -12   6  13     2432.95     3101.83    204.24 o 
 -10   6  13      130.27       87.75     64.28 o 
  -8   6  13     1423.40     1702.79    110.04 o 
  -6   6  13     3756.26     4014.48    301.67 o 
  -4   6  13      106.33      178.63     49.06 o 
  -2   6  13     4763.97     6145.40    628.71 o 
   0   6  13     2740.29     3192.94    546.23 o 
   2   6  13      191.19       61.46     60.32 o 
   4   6  13      820.81     1115.80    243.68 o 
   6   6  13        5.08        0.00     72.22 o 
   8   6  13     1292.99     1729.21    426.90 o 
  10   6  13      864.83      980.15    116.10 o 
  12   6  13       72.84       39.47     75.49 o 
  14   6  13       56.77       22.86     95.82 o 
 -23   7  13      101.23      105.86    105.48 o 
 -21   7  13      385.01      397.29    119.73 o 
 -19   7  13       21.81        2.54     85.29 o 
 -17   7  13      620.18      596.53    119.32 o 
 -15   7  13      213.20      171.58     95.31 o 
 -13   7  13      272.49      247.23     91.26 o 
 -11   7  13       45.88       33.76     69.83 o 
  -9   7  13     1994.34     1424.85    112.87 o 
  -7   7  13      833.60      944.09     93.05 o 
  -5   7  13     3771.72     5201.50    317.00 o 
  -3   7  13      225.39      226.68     79.59 o 
  -1   7  13      255.68      282.02     91.59 o 
   1   7  13     2399.99     3487.72    764.11 o 
   3   7  13      124.14      204.60     85.34 o 
   5   7  13       60.87        0.00     75.70 o 
   7   7  13     1064.30     1612.20    416.44 o 
   9   7  13       41.79        0.00     69.21 o 
  11   7  13       14.40       47.00     72.07 o 
  13   7  13        1.44       35.14     77.98 o 
 -22   8  13       16.80        0.00    102.56 o 
 -20   8  13      553.94      472.66    125.95 o 
 -18   8  13      849.58      578.91    130.24 o 
 -16   8  13        0.16        0.00     84.94 o 
 -14   8  13        2.54       45.28     82.46 o 
 -12   8  13     1058.95      811.88    123.93 o 
 -10   8  13        0.25        0.00     72.95 o 
  -8   8  13       54.23       59.38     66.31 o 
  -6   8  13      958.12     1333.57    166.70 o 
  -4   8  13       97.86       68.66     71.73 o 
  -2   8  13      324.89      182.45     95.49 o 
   0   8  13      344.92      221.46     86.74 o 
   2   8  13       17.35        3.90     81.86 o 
   4   8  13     1551.84     1715.86    226.61 o 
   6   8  13      222.66      333.33    106.79 o 
   8   8  13      133.24       50.88     94.79 o 
  10   8  13       43.44       37.33     80.71 o 
  12   8  13        0.34       66.64     81.22 o 
 -21   9  13       26.62       73.47    109.80 o 
 -19   9  13       83.13       72.52    105.10 o 
 -17   9  13        0.19        0.00     90.75 o 
 -15   9  13      219.76      360.16    116.32 o 
 -13   9  13        1.84        0.00     97.82 o 
 -11   9  13      338.45      282.18    109.35 o 
  -9   9  13       17.90       90.46     78.21 o 
  -7   9  13     4147.91     4160.59    329.49 o 
  -5   9  13     2919.15     2543.54    207.93 o 
  -3   9  13      914.48      803.39    138.13 o 
  -1   9  13     1743.81     1866.30    357.65 o 
   1   9  13       39.56       15.71    100.00 o 
   3   9  13      653.27      672.50    121.19 o 
   5   9  13      135.17       84.57     93.95 o 
   7   9  13      242.61      105.41    107.37 o 
   9   9  13       41.72       41.85     82.39 o 
  11   9  13       54.85       50.37     86.95 o 
 -20  10  13      247.49      105.96    117.14 o 
 -18  10  13       37.61       40.76    109.01 o 
 -16  10  13       36.89      176.38    112.44 o 
 -14  10  13      225.53      411.99    127.04 o 
 -12  10  13      537.06      553.76    132.72 o 
 -10  10  13     2345.29     2415.41    169.21 o 
  -8  10  13     4791.40     5133.87    540.06 o 
  -6  10  13     3024.64     2368.23    210.01 o 
  -4  10  13      669.02      505.11    132.08 o 
  -2  10  13       96.25       89.30    106.67 o 
   0  10  13      495.67      465.96    276.62 o 
   2  10  13      123.57      423.97    138.13 o 
   4  10  13      546.01      444.52    123.61 o 
   6  10  13       21.71      109.25    104.50 o 
   8  10  13       75.48      168.66    124.45 o 
  10  10  13       88.57      147.03     97.66 o 
 -19  11  13      224.74      127.60    125.48 o 
 -17  11  13       16.52       28.16    111.74 o 
 -15  11  13     2536.88     2951.57    229.90 o 
 -13  11  13     1386.06     1196.16    169.42 o 
 -11  11  13       10.20       67.10    114.65 o 
  -9  11  13     1447.30     1085.24    183.70 o 
  -7  11  13       12.15        0.00     99.99 o 
  -5  11  13     2340.09     2348.04    722.76 o 
  -3  11  13      444.47      306.05    130.94 o 
  -1  11  13     1123.68     1080.74    170.48 o 
   1  11  13     1870.97     2148.71    540.20 o 
   3  11  13      587.30      666.38    163.51 o 
   5  11  13       23.21        0.00    119.78 o 
   7  11  13      598.68      544.98    143.35 o 
   9  11  13       95.38       76.20    101.41 o 
 -16  12  13      285.40      152.17    129.32 o 
 -14  12  13       89.25       20.33    121.96 o 
 -12  12  13     2873.06     2254.93    671.53 o 
 -10  12  13      379.74      271.83    126.95 o 
  -8  12  13     2244.59     1607.85    439.61 o 
  -6  12  13     2112.60     1699.76    207.40 o 
  -4  12  13      270.26       92.72    126.25 o 
  -2  12  13     1883.51     1954.91    540.20 o 
   0  12  13     1830.92     1939.18    216.01 o 
   2  12  13      122.85      284.07    144.89 o 
   4  12  13      992.69     1240.79    429.37 o 
   6  12  13       45.60        0.00    133.66 o 
 -13  13  13      877.96      706.87    224.46 o 
 -11  13  13      526.97      580.56    156.39 o 
  -9  13  13      969.65     1192.62    200.34 o 
  -7  13  13      186.69      216.51    133.87 o 
  -5  13  13     1205.25     1096.25    194.85 o 
  -3  13  13      395.80      298.76    147.97 o 
  -1  13  13      348.13      293.48    148.68 o 
   1  13  13      512.34      436.43    208.63 o 
   3  13  13      150.90        0.00    135.95 o 
 -10  14  13        1.30       36.76    140.27 o 
  -8  14  13      906.53      666.10    184.47 o 
  -6  14  13       96.66      182.16    148.57 o 
  -4  14  13        9.31      132.50    140.92 o 
  -2  14  13      969.40     1178.04    319.47 o 
   0  14  13      213.51      342.60    164.58 o 
 -26   0  14       83.74       29.80    154.61 o 
 -24   0  14      423.76      493.63    197.45 o 
 -22   0  14     3424.64     3494.56    350.20 o 
 -20   0  14       34.01       11.18    121.08 o 
 -18   0  14    10121.22    11182.22    510.40 o 
 -16   0  14       13.03       83.82    102.45 o 
 -14   0  14      638.95     1052.47    169.51 o 
 -12   0  14     8642.05     7048.86   1230.36 o 
 -10   0  14      340.88      259.34     92.21 o 
  -8   0  14    19988.71    21527.95    780.50 o 
  -6   0  14    20942.81    24596.05    493.63 o 
  -4   0  14     3946.06     4181.78    461.04 o 
  -2   0  14      167.49      216.77     63.54 o 
   0   0  14     3994.78     5125.53    258.93 o 
   2   0  14       58.53       46.93     59.97 o 
   4   0  14    11071.83     9471.26   1959.64 o 
   6   0  14     4443.94     3434.95    279.42 o 
   8   0  14     3141.16     2194.35    251.47 o 
  10   0  14     5212.36     2423.47    298.04 o 
  12   0  14      619.23      346.48    184.41 o 
  14   0  14      795.33      383.73    208.63 o 
  16   0  14      297.06      463.83    236.57 o 
 -27   1  14      503.63      612.07    168.04 o 
 -25   1  14     1130.00     1448.38    197.84 o 
 -23   1  14      193.71      157.68    111.75 o 
 -21   1  14     4168.20     4838.62    277.15 o 
 -19   1  14      376.41      230.22    100.08 o 
 -17   1  14       35.05        0.00     66.23 o 
 -15   1  14    11068.63    11362.39    732.07 o 
 -13   1  14      449.61      501.53     68.03 o 
 -11   1  14    19985.08    17801.88   1320.95 o 
  -9   1  14     1478.84     1585.00    336.15 o 
  -7   1  14      971.66     1514.13    114.18 o 
  -5   1  14    22973.95    26971.31   1450.81 o 
  -3   1  14    13786.13    15009.58    447.40 o 
  -1   1  14      229.38      306.47     49.61 o 
   1   1  14     6911.49     7518.42    264.84 o 
   3   1  14     1059.62      975.09    144.90 o 
   5   1  14       59.12       18.88     46.88 o 
   7   1  14      963.55      661.37    231.92 o 
   9   1  14      388.14      362.31    108.01 o 
  11   1  14     2180.33     1675.79    198.39 o 
  13   1  14      837.62      731.13    167.65 o 
  15   1  14        0.03        0.00    113.66 o 
 -26   2  14      111.33       71.41    113.49 o 
 -24   2  14      675.90      798.49    152.10 o 
 -22   2  14      205.39       84.76    100.11 o 
 -20   2  14        4.35        0.00     79.68 o 
 -18   2  14     4567.48     4723.56    249.02 o 
 -16   2  14      667.36      736.80    117.88 o 
 -14   2  14      880.97     1268.98    132.25 o 
 -12   2  14    11388.78    10378.57    983.21 o 
 -10   2  14      313.30      237.96     45.40 o 
  -8   2  14    14572.80    15390.96    714.71 o 
  -6   2  14    11794.66    12355.18    178.80 o 
  -4   2  14       50.95       10.98     36.30 o 
  -2   2  14     3879.97     3708.42    436.21 o 
   0   2  14      315.30      180.20     46.25 o 
   2   2  14      340.64      179.79    141.59 o 
   4   2  14     6779.80     7309.84   1497.27 o 
   6   2  14     2020.15     2062.65    376.41 o 
   8   2  14        6.33       28.04     56.21 o 
  10   2  14     1984.84     2080.51    200.79 o 
  12   2  14      394.30      238.06    117.76 o 
  14   2  14      457.83      319.78    193.73 o 
  16   2  14      108.45       51.16    179.76 o 
 -25   3  14       88.90       72.76    106.59 o 
 -23   3  14        3.81        0.00     91.54 o 
 -21   3  14      153.99      152.86     91.00 o 
 -19   3  14       15.36        0.00     71.42 o 
 -17   3  14       56.12       52.93     72.14 o 
 -15   3  14     2321.28     2444.58    180.51 o 
 -13   3  14       72.81       34.04     64.40 o 
 -11   3  14     5065.72     4120.24    416.72 o 
  -9   3  14     5930.01     6727.61    442.62 o 
  -7   3  14     4679.24     5141.00    144.19 o 
  -5   3  14     1326.60     1067.28     83.32 o 
  -3   3  14     2184.09     1582.83    212.29 o 
  -1   3  14    10709.05    11546.28    588.15 o 
   1   3  14     5031.29     5872.22    647.87 o 
   3   3  14      748.50      635.96    159.12 o 
   5   3  14      387.06      444.60     82.96 o 
   7   3  14       23.65       24.55     61.08 o 
   9   3  14        1.12        0.00     61.23 o 
  11   3  14        1.14        0.00     90.16 o 
  13   3  14      171.33      281.49    134.77 o 
  15   3  14        6.73        0.00    109.51 o 
 -26   4  14        8.01       73.43     97.93 o 
 -24   4  14       16.08        0.00     91.23 o 
 -22   4  14      397.60      369.70    110.33 o 
 -20   4  14        0.93        0.00     70.27 o 
 -18   4  14      153.79      187.49     88.04 o 
 -16   4  14     2550.25     2820.35    303.36 o 
 -14   4  14     1799.80     2992.35    377.33 o 
 -12   4  14        0.19        5.84     57.90 o 
 -10   4  14      179.61      313.26     67.85 o 
  -8   4  14      250.98      359.51     87.81 o 
  -6   4  14      991.29      534.72     54.78 o 
  -4   4  14      332.94      319.02     49.20 o 
  -2   4  14      148.01      162.64     43.47 o 
   0   4  14     2030.46     1621.12    574.61 o 
   2   4  14        0.04        0.00     70.73 o 
   4   4  14        1.34        0.00     62.25 o 
   6   4  14     1533.55     1407.64    387.54 o 
   8   4  14        4.73       17.96     68.25 o 
  10   4  14       36.46       32.30     72.04 o 
  12   4  14        0.26       34.08    100.08 o 
  14   4  14       47.11       37.73    118.20 o 
 -25   5  14      434.72      492.17    129.85 o 
 -23   5  14      174.18       98.38     98.94 o 
 -21   5  14      317.82      295.37    106.90 o 
 -19   5  14       73.09       48.01     81.23 o 
 -17   5  14      971.82      872.76    136.76 o 
 -15   5  14     3188.93     3171.28    239.93 o 
 -13   5  14      464.62      333.27     86.17 o 
 -11   5  14     1767.29     1465.33    139.27 o 
  -9   5  14     2369.69     1936.90    198.69 o 
  -7   5  14      263.10      241.45     61.85 o 
  -5   5  14        3.61       28.59     39.66 o 
  -3   5  14      358.89      257.80     50.31 o 
  -1   5  14       51.19       87.78     61.52 o 
   1   5  14      792.61      429.75    135.36 o 
   3   5  14       60.33        0.00     65.49 o 
   5   5  14        3.76       23.22     68.44 o 
   7   5  14     1310.00     1358.47    334.24 o 
   9   5  14      178.72      147.47     86.62 o 
  11   5  14      202.84      184.58    119.07 o 
  13   5  14       15.57        0.00    112.97 o 
 -24   6  14      976.39      860.06    153.65 o 
 -22   6  14     2412.68     2096.47    262.80 o 
 -20   6  14      198.90      254.42    105.73 o 
 -18   6  14     2812.52     3677.93    289.53 o 
 -16   6  14      485.43      366.93    103.25 o 
 -14   6  14     4304.42     3992.45    202.14 o 
 -12   6  14      539.71      448.06     96.17 o 
 -10   6  14      154.87      157.85     61.27 o 
  -8   6  14     9524.84     9028.02    647.97 o 
  -6   6  14     3672.36     3575.94    204.88 o 
  -4   6  14      207.56      131.22     62.36 o 
  -2   6  14      678.57      620.61     88.90 o 
   0   6  14      878.75      854.15    176.30 o 
   2   6  14     2560.27     2178.03    518.64 o 
   4   6  14     2890.53     2362.81    337.39 o 
   6   6  14      762.99     1012.87    191.10 o 
   8   6  14     1007.39     1216.31    144.74 o 
  10   6  14      197.43      235.13     83.68 o 
  12   6  14       39.16        1.03     72.35 o 
  14   6  14       13.24      140.75    131.70 o 
 -23   7  14      216.98      166.85    110.78 o 
 -21   7  14      680.94      990.48    152.03 o 
 -19   7  14       63.93        0.81     86.48 o 
 -17   7  14      178.97      118.42     89.63 o 
 -15   7  14     5575.89     6425.43    261.10 o 
 -13   7  14      951.97     1158.79    133.68 o 
 -11   7  14     3361.99     3928.19    239.56 o 
  -9   7  14       85.96      109.05     64.30 o 
  -7   7  14        4.20       43.43     56.59 o 
  -5   7  14      947.13      954.78    112.42 o 
  -3   7  14     9282.72     8863.48    449.86 o 
  -1   7  14       97.46      142.80     77.42 o 
   1   7  14     2553.89     2602.47    382.02 o 
   3   7  14       39.80       37.88     76.34 o 
   5   7  14     1794.02     2232.11    353.12 o 
   7   7  14     1825.68     2082.27    564.12 o 
   9   7  14        0.82        0.00     84.74 o 
  11   7  14      464.58      495.80    148.23 o 
  13   7  14      181.61      193.68     96.59 o 
 -22   8  14     1303.64     1115.12    168.27 o 
 -20   8  14      132.65       14.61    102.58 o 
 -18   8  14     2659.92     2974.95    212.38 o 
 -16   8  14      312.41      293.07    105.57 o 
 -14   8  14     4157.26     4185.96    508.80 o 
 -12   8  14     1509.32     1516.72    148.66 o 
 -10   8  14      394.13      544.24     94.15 o 
  -8   8  14     1850.14     2218.42    139.34 o 
  -6   8  14     3528.19     3644.63    229.88 o 
  -4   8  14      193.83       56.77     90.63 o 
  -2   8  14     1834.35     2048.40    268.24 o 
   0   8  14     6952.28     6783.87   1170.45 o 
   2   8  14     1546.18     1446.95    213.28 o 
   4   8  14     3224.00     2928.75    503.71 o 
   6   8  14       13.98        0.00     90.11 o 
   8   8  14      194.48      154.90    104.95 o 
  10   8  14      447.55      587.58    152.45 o 
  12   8  14       44.24       50.28     84.87 o 
 -21   9  14     1142.11     1183.38    237.65 o 
 -19   9  14      146.95       83.38    107.78 o 
 -17   9  14      553.21      364.99    118.68 o 
 -15   9  14     5134.36     4795.43    362.95 o 
 -13   9  14      257.59       88.84    102.98 o 
 -11   9  14     1329.34     1767.50    145.77 o 
  -9   9  14      617.04      596.26    104.71 o 
  -7   9  14        0.91        0.15     86.27 o 
  -5   9  14      315.85      467.32    124.80 o 
  -3   9  14     5691.17     5600.97    508.54 o 
  -1   9  14       25.48       45.28    103.96 o 
   1   9  14     5900.98     6663.46   2416.02 o 
   3   9  14      349.11      153.07    136.18 o 
   5   9  14      226.71       15.84     98.60 o 
   7   9  14     1817.50     1870.68    425.12 o 
   9   9  14      109.24       60.18     85.06 o 
  11   9  14      256.60      376.82    110.53 o 
 -20  10  14      216.84      143.02    118.36 o 
 -18  10  14     2719.26     2510.71    297.32 o 
 -16  10  14       38.73       94.98    111.10 o 
 -14  10  14     1412.83     1280.21    167.53 o 
 -12  10  14     1373.20     1246.14    185.30 o 
 -10  10  14     1972.77     2224.84    194.71 o 
  -8  10  14       92.55       76.77    102.80 o 
  -6  10  14     1027.96      955.84    158.72 o 
  -4  10  14        1.04       39.87    103.39 o 
  -2  10  14     2557.70     2534.98    500.15 o 
   0  10  14      558.13      487.34    143.43 o 
   2  10  14      187.99      305.42    130.46 o 
   4  10  14     1152.66     1315.40    350.20 o 
   6  10  14      240.89      196.78    114.39 o 
   8  10  14       37.08        0.00    107.14 o 
 -19  11  14        4.75        0.00    114.54 o 
 -17  11  14      514.10      497.76    152.50 o 
 -15  11  14        3.03        0.00    113.77 o 
 -13  11  14        0.39       59.81    121.34 o 
 -11  11  14       60.19       48.59    103.18 o 
  -9  11  14      721.49      735.10    146.91 o 
  -7  11  14      446.39      391.26    140.24 o 
  -5  11  14     2685.53     2174.32    350.20 o 
  -3  11  14      712.93      346.61    136.09 o 
  -1  11  14        5.73       23.87    111.75 o 
   1  11  14      209.41      388.60    142.69 o 
   3  11  14      342.00      190.04    188.14 o 
   5  11  14      283.03      297.38    150.14 o 
   7  11  14      313.28      330.02    136.44 o 
 -16  12  14       24.94        0.00    124.71 o 
 -14  12  14       54.48        0.00    127.10 o 
 -12  12  14      226.23      409.64    144.30 o 
 -10  12  14        0.07       20.22    118.20 o 
  -8  12  14       25.23       60.08    121.58 o 
  -6  12  14        3.23        0.00    113.63 o 
  -4  12  14        0.77        0.00    109.93 o 
  -2  12  14      273.68      145.07    128.58 o 
   0  12  14        0.92       57.15    123.81 o 
   2  12  14       12.04        0.00    120.64 o 
   4  12  14       16.62        0.00    125.54 o 
   6  12  14        2.21        0.00    139.32 o 
 -13  13  14       80.25        0.00    121.32 o 
 -11  13  14      105.82      108.04    138.59 o 
  -9  13  14       21.19        0.00    118.29 o 
  -7  13  14        9.17        3.25    123.53 o 
  -5  13  14       18.84        0.00    119.08 o 
  -3  13  14       38.97       16.60    132.37 o 
  -1  13  14      245.46      327.87    157.07 o 
   1  13  14      397.86      205.43    149.88 o 
   3  13  14      114.23       87.02    155.98 o 
  -8  14  14      475.68      361.84    166.93 o 
  -6  14  14      519.34      475.12    176.06 o 
  -4  14  14       59.27      196.84    158.05 o 
 -25   1  15       17.62       67.72    113.25 o 
 -23   1  15       88.41       62.09    107.05 o 
 -21   1  15      562.33      675.64    141.22 o 
 -19   1  15      251.30      109.81     94.12 o 
 -17   1  15      122.44       18.74     74.41 o 
 -15   1  15      987.96     1071.53    129.74 o 
 -13   1  15      885.27     1010.09     77.33 o 
 -11   1  15      926.07      909.61     69.32 o 
  -9   1  15     1964.56     1743.85    381.98 o 
  -7   1  15       44.73       82.32     40.00 o 
  -5   1  15     5799.49     6214.31    554.41 o 
  -3   1  15      133.71      113.34     44.44 o 
  -1   1  15      823.13      818.28     67.70 o 
   1   1  15      920.33      956.84     74.53 o 
   3   1  15      131.07      190.03     63.04 o 
   5   1  15      192.38      193.06     64.09 o 
   7   1  15      376.29      114.85     79.19 o 
   9   1  15      107.73       22.69     79.29 o 
  11   1  15      319.64      315.74    121.18 o 
  13   1  15       85.42       96.53    116.65 o 
  15   1  15       32.46        0.00    116.56 o 
 -26   2  15       89.42      224.42    137.07 o 
 -24   2  15       16.30       80.69    103.96 o 
 -22   2  15      806.37      735.35    149.73 o 
 -20   2  15       44.16       10.97     84.95 o 
 -18   2  15     3906.46     4764.55    454.52 o 
 -16   2  15       94.87      218.47     92.69 o 
 -14   2  15     2493.69     2607.11    176.88 o 
 -12   2  15     2871.19     2727.66    409.07 o 
 -10   2  15       23.23        7.28     37.29 o 
  -8   2  15      851.64      940.23     66.75 o 
  -6   2  15    15053.75    17549.63    648.78 o 
  -4   2  15     1990.94     2164.63     93.11 o 
  -2   2  15     3243.88     2813.77    130.40 o 
   0   2  15      206.66      209.97     50.78 o 
   2   2  15        3.01        6.34     53.53 o 
   4   2  15     5578.43     4312.81   1126.30 o 
   6   2  15      960.72      670.86    214.76 o 
   8   2  15     1702.63     1726.18    306.43 o 
  10   2  15      780.06      951.16    198.39 o 
  12   2  15      136.25      143.02    111.94 o 
  14   2  15        3.08       20.25    109.27 o 
 -25   3  15      691.65      639.61    158.39 o 
 -23   3  15       43.18        0.00     88.55 o 
 -21   3  15     4393.53     4725.35    356.72 o 
 -19   3  15      396.61      450.55    120.99 o 
 -17   3  15      513.14      565.59    221.67 o 
 -15   3  15     1069.60      992.74    129.62 o 
 -13   3  15    14063.18    13899.34   1272.24 o 
 -11   3  15    12536.80    12457.43   1105.80 o 
  -9   3  15    26347.24    25996.62   1145.38 o 
  -7   3  15     1839.02     2040.80    190.90 o 
  -5   3  15     5184.29     5879.60    472.40 o 
  -3   3  15     9256.23     9948.04   1168.50 o 
  -1   3  15     1585.14     1360.62    384.43 o 
   1   3  15    18293.41    16580.54   2423.61 o 
   3   3  15     1065.61     1172.99    196.57 o 
   5   3  15     3254.61     3767.64    810.33 o 
   7   3  15       48.47       80.30     65.70 o 
   9   3  15      186.64      141.51     98.35 o 
  11   3  15      259.91      262.65    122.50 o 
  13   3  15      364.03      680.41    168.21 o 
 -26   4  15       65.52      105.40    117.21 o 
 -24   4  15      961.04     1106.83    160.01 o 
 -22   4  15      680.79      697.78    134.74 o 
 -20   4  15       48.19      122.15     90.30 o 
 -18   4  15     2749.17     3003.73    246.97 o 
 -16   4  15     3596.23     4167.94    208.54 o 
 -14   4  15     7810.52     8143.89    288.06 o 
 -12   4  15     2764.08     2316.99    169.99 o 
 -10   4  15     4319.58     4713.04    297.19 o 
  -8   4  15    10108.89    10972.26    771.99 o 
  -6   4  15    22929.10    19684.51   1402.51 o 
  -4   4  15     1545.06     1814.61    140.08 o 
  -2   4  15    14498.46    16647.63   2691.87 o 
   0   4  15     2731.92     2069.70    472.83 o 
   2   4  15     1297.10     1626.94    142.52 o 
   4   4  15     3329.59     3168.30    632.18 o 
   6   4  15      581.87      741.57    109.99 o 
   8   4  15     1034.29     1071.57    194.62 o 
  10   4  15      327.90      493.23    110.13 o 
  12   4  15      109.16      155.78    121.09 o 
  14   4  15      174.61      298.62    153.24 o 
 -25   5  15      747.88      932.16    158.55 o 
 -23   5  15       90.65       33.34     98.27 o 
 -21   5  15     1476.37     1830.71    175.18 o 
 -19   5  15      975.37     1099.67    142.50 o 
 -17   5  15      250.87      325.69    137.80 o 
 -15   5  15    12170.63    12596.30    677.52 o 
 -13   5  15      161.85        0.00     79.69 o 
 -11   5  15    14357.64    14170.63    709.54 o 
  -9   5  15     3216.73     2389.55    133.05 o 
  -7   5  15      288.28      302.80     68.25 o 
  -5   5  15     6768.18     7416.48    594.24 o 
  -3   5  15     7090.99     5714.70    744.71 o 
  -1   5  15     1519.35     1442.49    236.05 o 
   1   5  15     4513.79     4078.01    922.81 o 
   3   5  15     2195.68     2230.17    284.61 o 
   5   5  15      137.29       65.79     74.99 o 
   7   5  15     3673.34     3947.41    879.48 o 
   9   5  15      531.20      583.86    155.68 o 
  11   5  15      706.10      877.13    175.10 o 
  13   5  15      142.41      242.42    141.60 o 
 -24   6  15      631.41      917.82    156.44 o 
 -22   6  15      106.62      137.22    110.05 o 
 -20   6  15       36.88       47.72     93.56 o 
 -18   6  15     2773.60     2679.78    195.89 o 
 -16   6  15     1543.49     1946.76    288.94 o 
 -14   6  15     1309.79     1555.39    148.47 o 
 -12   6  15      145.45       33.31     62.17 o 
 -10   6  15     3691.60     3749.28    209.72 o 
  -8   6  15     3643.90     3717.48    207.03 o 
  -6   6  15     5826.88     5555.04    225.18 o 
  -4   6  15     2779.89     2727.06    185.03 o 
  -2   6  15     4294.57     4156.08    674.78 o 
   0   6  15      400.83      750.09    141.67 o 
   2   6  15       15.80        1.66     65.95 o 
   4   6  15      418.44      595.08    109.29 o 
   6   6  15      547.50      657.77    197.19 o 
   8   6  15     1084.65     1369.12    314.80 o 
  10   6  15      680.27      834.63    161.35 o 
  12   6  15       39.70       60.08    122.90 o 
 -23   7  15        1.45        0.00    101.23 o 
 -21   7  15      292.38      275.23    116.95 o 
 -19   7  15      119.71        0.00     86.37 o 
 -17   7  15       33.83       61.60     95.86 o 
 -15   7  15        5.47       11.15     85.44 o 
 -13   7  15     1447.25     1294.35    193.69 o 
 -11   7  15     1308.00     1542.76    126.69 o 
  -9   7  15     2165.11     2123.71    151.33 o 
  -7   7  15      437.68      223.24     70.80 o 
  -5   7  15     5023.81     5156.66    391.18 o 
  -3   7  15      538.56      715.96    126.98 o 
  -1   7  15      132.41       28.23     72.01 o 
   1   7  15      140.30       67.51     81.62 o 
   3   7  15     1644.77     1012.07    165.39 o 
   5   7  15       79.57       57.32     88.91 o 
   7   7  15      615.12      640.98    203.77 o 
   9   7  15       60.72      101.93     95.54 o 
  11   7  15      192.22      200.83     85.16 o 
 -22   8  15        0.53        0.00    107.45 o 
 -20   8  15     1930.05     1555.60    181.29 o 
 -18   8  15      643.83      573.95    128.87 o 
 -16   8  15      223.27      221.73    107.29 o 
 -14   8  15       85.93      168.45     99.51 o 
 -12   8  15     2634.08     2443.15    158.16 o 
 -10   8  15     1403.26     1422.29    125.88 o 
  -8   8  15      105.62      153.03     88.34 o 
  -6   8  15     6324.64     6791.59    439.48 o 
  -4   8  15      128.88       29.82     96.81 o 
  -2   8  15     1757.23     2039.06    271.96 o 
   0   8  15     1837.28     2326.66    780.50 o 
   2   8  15       29.81       58.94     89.21 o 
   4   8  15       88.65       53.58     90.97 o 
   6   8  15      155.61       41.17     92.55 o 
   8   8  15        0.02       16.40     98.53 o 
  10   8  15        0.15       21.58     81.44 o 
 -21   9  15       62.84      100.53    115.00 o 
 -19   9  15      283.25      194.63    114.73 o 
 -17   9  15       57.05       10.65    101.26 o 
 -15   9  15      128.46        0.00     92.08 o 
 -13   9  15     1671.16     1676.72    171.96 o 
 -11   9  15       54.03        8.87     81.96 o 
  -9   9  15      524.15      465.77    118.33 o 
  -7   9  15       21.63        0.00     93.41 o 
  -5   9  15      483.36      409.14    125.54 o 
  -3   9  15      610.34      740.86    145.44 o 
  -1   9  15      607.78      614.58    144.87 o 
   1   9  15     1038.20     1458.58    381.87 o 
   3   9  15       82.70      106.43     96.42 o 
   5   9  15       10.20       30.81     92.40 o 
   7   9  15        0.55        0.00    100.55 o 
   9   9  15        2.84        4.13     85.89 o 
 -20  10  15        0.41        0.00    112.74 o 
 -18  10  15      303.70      445.36    139.55 o 
 -16  10  15       68.07        0.00    103.69 o 
 -14  10  15      149.32       83.46    113.16 o 
 -12  10  15      205.10      124.99     96.66 o 
 -10  10  15      736.89      883.75    148.11 o 
  -8  10  15     1049.55     1296.83    209.56 o 
  -6  10  15     1021.56     1086.27    172.01 o 
  -4  10  15      679.95      745.93    153.41 o 
  -2  10  15      831.62      763.93    157.40 o 
   0  10  15        4.06        0.00    115.49 o 
   2  10  15      163.63      200.02    133.11 o 
   4  10  15       80.49        0.00    118.55 o 
   6  10  15       34.44        0.00    103.01 o 
   8  10  15      176.75      151.82    121.41 o 
 -17  11  15      179.70       60.64    125.84 o 
 -15  11  15     1481.44     1125.10    177.50 o 
 -13  11  15     2306.42     2167.72    210.76 o 
 -11  11  15     1079.89     1382.80    179.87 o 
  -9  11  15     2381.78     1935.99    217.66 o 
  -7  11  15      121.88       40.61    120.47 o 
  -5  11  15      875.19      809.89    166.29 o 
  -3  11  15      909.42     1494.80    303.63 o 
  -1  11  15      601.95      633.16    157.07 o 
   1  11  15     1688.47     1817.16    405.15 o 
   3  11  15      158.36      219.46    146.74 o 
   5  11  15      129.62       28.04    141.56 o 
   7  11  15      314.49      294.46    171.10 o 
 -16  12  15      280.93      180.21    145.75 o 
 -14  12  15      681.83      471.34    152.13 o 
 -12  12  15      815.41      690.00    161.66 o 
 -10  12  15      575.98      461.90    163.10 o 
  -8  12  15      914.81     1006.58    186.91 o 
  -6  12  15     2074.20     2147.67    501.09 o 
  -4  12  15       84.58       47.55    124.05 o 
  -2  12  15     1037.66      780.88    264.51 o 
   0  12  15      300.56      215.28    144.87 o 
   2  12  15       99.59      105.00    144.19 o 
   4  12  15      560.85      364.10    170.48 o 
 -13  13  15      195.29       24.45    140.78 o 
 -11  13  15      593.89      471.07    174.10 o 
  -9  13  15     1156.48      932.62    194.46 o 
  -7  13  15        0.33       93.60    139.72 o 
  -5  13  15      351.24      329.52    160.45 o 
  -3  13  15      273.89      282.63    154.88 o 
  -1  13  15      101.18      103.53    145.07 o 
   1  13  15     1115.44     1411.23    551.38 o 
 -26   0  16      443.95      434.03    216.08 o 
 -24   0  16     2682.51     3492.70    376.28 o 
 -22   0  16        7.31       14.90    128.53 o 
 -20   0  16     1321.14     1348.65    238.43 o 
 -18   0  16      207.50      191.87    137.85 o 
 -16   0  16     5549.52     5651.65    361.38 o 
 -14   0  16     7746.37     7392.02   1178.20 o 
 -12   0  16     3479.54     3872.77    298.97 o 
 -10   0  16       12.79       63.98     58.60 o 
  -8   0  16     3523.05     3903.66    177.89 o 
  -6   0  16     8269.67     7520.07   1343.99 o 
  -4   0  16     1025.43     1421.70    217.01 o 
  -2   0  16     1602.68     1441.79    190.00 o 
   0   0  16     3577.59     3895.54    589.57 o 
   2   0  16     4328.13     4070.31    194.94 o 
   4   0  16     3103.40     3282.21    283.14 o 
   6   0  16      351.47      378.14    147.16 o 
   8   0  16     2679.41     2622.78    292.46 o 
  10   0  16     4061.10     3561.62    355.79 o 
  12   0  16       85.97        0.00    137.85 o 
  14   0  16      636.60      348.34    214.22 o 
 -25   1  16     1028.74     1121.41    185.04 o 
 -23   1  16      302.16      236.18    121.73 o 
 -21   1  16     4630.48     5221.77    447.07 o 
 -19   1  16      848.82     1069.76    152.13 o 
 -17   1  16     2355.81     2519.55    189.45 o 
 -15   1  16       66.73       22.11     58.11 o 
 -13   1  16     5746.68     5863.20    410.83 o 
 -11   1  16    10019.35    10943.01    522.90 o 
  -9   1  16    20099.79    21723.76    596.22 o 
  -7   1  16     1629.85     1689.88     88.65 o 
  -5   1  16     2441.15     2544.66    239.70 o 
  -3   1  16      291.78      338.39     54.43 o 
  -1   1  16      114.97       34.89     46.76 o 
   1   1  16     4686.53     4762.74    300.33 o 
   3   1  16     1771.29     1792.40    174.84 o 
   5   1  16      208.93      271.15     90.69 o 
   7   1  16       26.76       51.14     71.55 o 
   9   1  16       85.91       34.18     80.63 o 
  11   1  16     1156.42      859.94    246.82 o 
  13   1  16      847.81      516.87    250.54 o 
 -26   2  16      364.06      555.89    164.42 o 
 -24   2  16     1802.56     1578.29    203.12 o 
 -22   2  16       21.05       35.63    101.92 o 
 -20   2  16      204.77      183.26    113.07 o 
 -18   2  16      875.09      724.42    132.29 o 
 -16   2  16     1306.74     1538.23    156.68 o 
 -14   2  16     1616.69     1011.18    354.39 o 
 -12   2  16     2935.02     2713.74    379.42 o 
 -10   2  16      205.44      240.98     53.05 o 
  -8   2  16     4578.38     5263.84    303.82 o 
  -6   2  16    12238.17    12776.50    694.02 o 
  -4   2  16     1133.14     1497.89     85.18 o 
  -2   2  16     6590.38     7724.41    311.35 o 
   0   2  16      203.50      291.92     71.80 o 
   2   2  16     1438.63      994.27    118.88 o 
   4   2  16     1301.04      995.05    198.97 o 
   6   2  16     1423.58     1380.83    345.22 o 
   8   2  16     1183.75     1239.16    351.13 o 
  10   2  16     1359.20     1405.00    348.34 o 
  12   2  16        1.44        0.00    100.50 o 
  14   2  16       52.95        9.58    113.99 o 
 -25   3  16       17.75       29.83    110.55 o 
 -23   3  16        0.34        0.00     97.47 o 
 -21   3  16      178.14      218.24    110.62 o 
 -19   3  16     1415.66     1371.55    190.93 o 
 -17   3  16        3.47        0.00     68.92 o 
 -15   3  16     2368.29     1878.00    199.32 o 
 -13   3  16      116.04       39.77     61.23 o 
 -11   3  16       30.72      146.05     64.07 o 
  -9   3  16     2958.27     2665.58    134.51 o 
  -7   3  16     1010.83     1340.15     82.64 o 
  -5   3  16     2948.39     4620.10    392.55 o 
  -3   3  16        3.79        9.04     43.57 o 
  -1   3  16     1572.11     1060.92    207.44 o 
   1   3  16     2763.61     2788.66    596.66 o 
   3   3  16     1014.16     1149.75    288.36 o 
   5   3  16      199.29      175.59     74.73 o 
   7   3  16       34.75        0.00     61.31 o 
   9   3  16        9.24        0.00     84.94 o 
  11   3  16       54.43       67.19    101.77 o 
  13   3  16       31.01       28.50    118.35 o 
 -24   4  16      261.57      359.81    144.44 o 
 -22   4  16       13.73       68.17    104.17 o 
 -20   4  16       30.81       10.17     93.85 o 
 -18   4  16      399.51      244.47    112.70 o 
 -16   4  16       43.40       36.32     81.86 o 
 -14   4  16      130.92       55.73     65.04 o 
 -12   4  16      163.03      160.74     69.49 o 
 -10   4  16     3019.31     2974.19    271.93 o 
  -8   4  16      359.24      178.18     62.71 o 
  -6   4  16       71.61        6.95     41.18 o 
  -4   4  16      475.45      595.20     76.63 o 
  -2   4  16      730.67      674.30     87.91 o 
   0   4  16       43.34       15.01     58.41 o 
   2   4  16        0.00        0.00     60.18 o 
   4   4  16      288.73      231.83     80.65 o 
   6   4  16       66.68      120.56     78.78 o 
   8   4  16      155.88      119.07     81.38 o 
  10   4  16      202.65      226.84    119.78 o 
  12   4  16      165.53      219.90    128.18 o 
 -25   5  16       85.54        0.00    105.17 o 
 -23   5  16       10.59       74.35    119.81 o 
 -21   5  16     2709.06     2827.52    208.88 o 
 -19   5  16      116.22      182.88    100.01 o 
 -17   5  16      314.80      375.83    104.49 o 
 -15   5  16     1086.01     1201.70    136.64 o 
 -13   5  16     1204.44     1336.10    125.24 o 
 -11   5  16      298.24      176.95     72.18 o 
  -9   5  16      415.79      490.11     83.47 o 
  -7   5  16      496.52      649.32     84.54 o 
  -5   5  16      947.92     1204.55    132.72 o 
  -3   5  16      379.35      429.07     81.41 o 
  -1   5  16     4777.45     4904.35    638.03 o 
   1   5  16      153.67      135.85     75.98 o 
   3   5  16      709.58      962.24    182.46 o 
   5   5  16       90.13      186.66     89.04 o 
   7   5  16     1153.18     1127.04    174.76 o 
   9   5  16       91.59      151.52     90.40 o 
  11   5  16      314.49      335.99    146.19 o 
  13   5  16        0.39       59.80    123.29 o 
 -24   6  16      901.02      975.57    158.76 o 
 -22   6  16     1590.25     1072.65    165.01 o 
 -20   6  16      141.02      212.48    110.11 o 
 -18   6  16     1770.02     1896.31    210.75 o 
 -16   6  16       68.55       46.83     88.18 o 
 -14   6  16    11067.81    12022.24    333.79 o 
 -12   6  16       23.57        0.00     59.69 o 
 -10   6  16     4732.62     4737.95    286.04 o 
  -8   6  16     3184.43     3760.77    331.89 o 
  -6   6  16     6340.25     5757.50    253.25 o 
  -4   6  16       43.84       48.13     82.25 o 
  -2   6  16      221.92      463.34     89.77 o 
   0   6  16      703.92      999.29    117.83 o 
   2   6  16      734.34      460.25    100.62 o 
   4   6  16     2753.13     3401.53    510.21 o 
   6   6  16     1287.86     1351.00    325.46 o 
   8   6  16      873.48      591.76    163.63 o 
  10   6  16      327.60      245.86     88.18 o 
  12   6  16        0.00       23.05    121.97 o 
 -23   7  16        3.52        0.00    103.73 o 
 -21   7  16      742.60      833.34    149.69 o 
 -19   7  16      494.65      565.70    134.82 o 
 -17   7  16     2990.73     3001.27    209.31 o 
 -15   7  16      302.03      179.77    153.89 o 
 -13   7  16      722.18      928.84    113.19 o 
 -11   7  16       19.73       30.26     67.50 o 
  -9   7  16     1658.34     1638.55    156.68 o 
  -7   7  16      766.20      849.79    135.36 o 
  -5   7  16     1083.86     1747.95    169.22 o 
  -3   7  16     1650.68     1901.65    177.76 o 
  -1   7  16      272.62      349.21     98.31 o 
   1   7  16     3792.04     3972.11    620.11 o 
   3   7  16     1412.35     1518.28    151.12 o 
   5   7  16     2960.32     3135.83    754.49 o 
   7   7  16      873.62     1564.49    371.39 o 
   9   7  16        2.94       39.02     97.17 o 
  11   7  16      100.15       87.49     87.66 o 
 -22   8  16      321.74      218.26    125.62 o 
 -20   8  16       53.45       45.82    108.20 o 
 -18   8  16     2969.91     2558.56    207.29 o 
 -16   8  16      216.89      252.66    111.83 o 
 -14   8  16     5988.09     6132.75    387.81 o 
 -12   8  16     2027.38     1614.02    140.74 o 
 -10   8  16      552.64      461.20     95.50 o 
  -8   8  16      154.67      232.30     97.69 o 
  -6   8  16     1314.86     1255.70    161.03 o 
  -4   8  16     1005.31      996.19    152.03 o 
  -2   8  16     7687.99     9727.46   1642.03 o 
   0   8  16      984.64     1208.26    172.17 o 
   2   8  16     1005.29      900.15    135.03 o 
   4   8  16     2196.34     2415.18    348.86 o 
   6   8  16      186.14      321.06    118.00 o 
   8   8  16      568.91      669.51    143.50 o 
  10   8  16      263.12      341.68    125.06 o 
 -21   9  16      461.70      470.69    140.84 o 
 -19   9  16        3.15        0.00    101.87 o 
 -17   9  16     2457.80     2203.86    354.71 o 
 -15   9  16     2848.85     2423.18    282.82 o 
 -13   9  16      554.84      774.06    123.07 o 
 -11   9  16      438.80      536.63    108.39 o 
  -9   9  16     1037.80     1113.85    149.11 o 
  -7   9  16      119.90       90.25    104.98 o 
  -5   9  16      531.49      609.07    138.29 o 
  -3   9  16     2747.91     3260.09    327.85 o 
  -1   9  16        1.41      109.11    116.56 o 
   1   9  16     4216.58     4541.02   1209.87 o 
   3   9  16      285.04      155.58    174.17 o 
   5   9  16      343.70      410.68    128.29 o 
   7   9  16      425.61      464.38    133.99 o 
   9   9  16       20.31        0.00     87.30 o 
 -20  10  16      126.33      136.54    122.32 o 
 -18  10  16     2365.66     2124.07    312.93 o 
 -16  10  16      598.18      325.46    133.55 o 
 -14  10  16     1175.75     1320.75    167.52 o 
 -12  10  16     1638.39     1536.56    180.37 o 
 -10  10  16       76.74       89.11    110.61 o 
  -8  10  16      586.41      563.96    149.29 o 
  -6  10  16      410.24      704.39    154.83 o 
  -4  10  16        5.27       66.63    107.62 o 
  -2  10  16      256.19      242.99    131.78 o 
   0  10  16      488.35      464.98    151.62 o 
   2  10  16      237.88      375.31    151.05 o 
   4  10  16     1284.75     1243.15    200.87 o 
   6  10  16       49.72       80.15    114.20 o 
 -17  11  16       91.00      156.48    131.37 o 
 -15  11  16      315.71      362.94    124.84 o 
 -13  11  16      111.39       75.29    120.32 o 
 -11  11  16      354.58      468.14    143.58 o 
  -9  11  16      906.89      784.36    169.85 o 
  -7  11  16       13.07       63.63    124.43 o 
  -5  11  16      497.62      586.70    160.44 o 
  -3  11  16      953.75     1000.27    180.40 o 
  -1  11  16       43.13      110.82    131.05 o 
   1  11  16      334.82      393.16    157.37 o 
   3  11  16       46.21        2.73    135.26 o 
   5  11  16      123.04        6.32    162.06 o 
 -14  12  16        2.98       39.88    128.91 o 
 -12  12  16        5.64        0.00    129.95 o 
 -10  12  16        0.06        4.98    127.68 o 
  -8  12  16      301.99      543.96    172.38 o 
  -6  12  16       20.72        0.00    125.77 o 
  -4  12  16       82.74       48.49    135.36 o 
  -2  12  16       45.35       28.28    131.01 o 
   0  12  16       78.71      175.93    148.07 o 
   2  12  16       81.61        1.03    143.41 o 
 -11  13  16        0.34        0.00    143.44 o 
  -9  13  16      504.15      427.25    172.38 o 
  -7  13  16       11.35       23.30    142.36 o 
  -5  13  16       33.88        0.00    142.18 o 
  -3  13  16       30.82        0.00    134.27 o 
  -1  13  16       20.30       28.22    138.40 o 
 -25   1  17      108.78       41.52    121.58 o 
 -23   1  17     1100.28     1208.79    182.58 o 
 -21   1  17      266.08      283.04    120.26 o 
 -19   1  17     1053.99     1278.50    163.95 o 
 -17   1  17     2170.68     1783.75    209.18 o 
 -15   1  17      850.03      819.22    161.67 o 
 -13   1  17     2697.76     2675.91    225.89 o 
 -11   1  17       40.93       69.96     45.82 o 
  -9   1  17      995.55      956.72     81.95 o 
  -7   1  17        2.15       66.84     47.19 o 
  -5   1  17     5878.76     6450.93    638.80 o 
  -3   1  17      621.92      781.13     72.93 o 
  -1   1  17      251.59      234.50     58.38 o 
   1   1  17      269.49      242.28     99.64 o 
   3   1  17      179.73      274.03     91.37 o 
   5   1  17     1013.16     1066.96    145.01 o 
   7   1  17      105.33      136.11     86.70 o 
   9   1  17      306.39      348.14    124.47 o 
  11   1  17      165.60        0.00     98.45 o 
  13   1  17       88.30        0.00    105.79 o 
 -26   2  17       21.33        0.00    120.99 o 
 -24   2  17      305.47      342.37    140.53 o 
 -22   2  17      634.06      578.50    148.59 o 
 -20   2  17       19.39       55.88    101.57 o 
 -18   2  17     1976.20     1992.01    185.12 o 
 -16   2  17     1517.25     1592.13    162.14 o 
 -14   2  17     4390.96     3590.00   1199.41 o 
 -12   2  17    10174.60    10358.83    958.48 o 
 -10   2  17      992.96     1062.18     78.81 o 
  -8   2  17     8830.10     9478.24    267.93 o 
  -6   2  17     1031.49     1137.08    112.39 o 
  -4   2  17      546.69      334.73     58.06 o 
  -2   2  17     4430.96     5151.79    182.02 o 
   0   2  17      319.54      261.78     75.33 o 
   2   2  17     2514.60     2635.49    313.57 o 
   4   2  17      440.03      365.02     84.91 o 
   6   2  17       96.35       91.61    111.77 o 
   8   2  17      114.55       35.73     94.15 o 
  10   2  17      154.26      170.00    109.45 o 
  12   2  17       43.75       24.35    108.31 o 
 -25   3  17      204.53      146.39    126.47 o 
 -23   3  17       23.55       55.16    107.20 o 
 -21   3  17     4117.24     4492.82    277.91 o 
 -19   3  17     2411.97     2487.10    214.81 o 
 -17   3  17     1547.54     1926.80    181.41 o 
 -15   3  17     1997.97     2015.63    187.45 o 
 -13   3  17      782.20     1193.39    112.91 o 
 -11   3  17     2787.15     3311.38    370.28 o 
  -9   3  17     6200.28     6888.54    392.52 o 
  -7   3  17      683.59      656.37     68.03 o 
  -5   3  17    14393.30    17114.11   1254.54 o 
  -3   3  17     4721.41     5329.46    716.97 o 
  -1   3  17      861.42      922.13    169.93 o 
   1   3  17     4732.30     4335.98    879.57 o 
   3   3  17       40.97        0.00     54.33 o 
   5   3  17     2102.12     1894.55    496.16 o 
   7   3  17       76.49       96.08     87.42 o 
   9   3  17       25.72       37.78     96.86 o 
  11   3  17      194.28      267.01    199.32 o 
  13   3  17      347.41      290.91    150.36 o 
 -24   4  17     1205.69     1162.12    190.43 o 
 -22   4  17      967.59     1065.69    176.54 o 
 -20   4  17     1092.34     1547.77    188.01 o 
 -18   4  17      757.83      724.62    140.27 o 
 -16   4  17     5925.11     6661.22    529.03 o 
 -14   4  17     3374.44     4115.75    323.36 o 
 -12   4  17    12605.17    12659.01   1075.79 o 
 -10   4  17     1186.51     1217.46    182.40 o 
  -8   4  17     5049.32     5311.34    332.50 o 
  -6   4  17     7356.78     7437.59   1036.35 o 
  -4   4  17       20.06       38.53     57.87 o 
  -2   4  17    11788.79    11373.68   2308.67 o 
   0   4  17     1339.68     1611.36    265.18 o 
   2   4  17     3619.87     3396.80    618.85 o 
   4   4  17       23.68        0.00     63.08 o 
   6   4  17      233.77      148.35     79.39 o 
   8   4  17      139.43      109.55    110.27 o 
  10   4  17      902.63     1221.99    375.35 o 
  12   4  17       90.31      170.11    131.78 o 
 -25   5  17      106.20       46.67    124.61 o 
 -23   5  17        2.10       43.20    115.44 o 
 -21   5  17     2326.86     2307.99    258.61 o 
 -19   5  17     4608.45     4647.20    245.42 o 
 -17   5  17     3485.72     4008.16    303.63 o 
 -15   5  17     2995.56     2999.81    181.48 o 
 -13   5  17       17.30        0.00     67.41 o 
 -11   5  17     1314.99     1902.79    139.89 o 
  -9   5  17     9517.48     9368.43    273.22 o 
  -7   5  17     3031.57     3125.20    191.30 o 
  -5   5  17    13042.07    18010.58    880.16 o 
  -3   5  17      384.49      430.32     82.69 o 
  -1   5  17     1003.57     1072.82    184.44 o 
   1   5  17      914.73      689.26    104.71 o 
   3   5  17     1158.58     1074.77    133.46 o 
   5   5  17      223.25      258.04     96.90 o 
   7   5  17     1657.76     1695.93    281.63 o 
   9   5  17      187.32      180.31    100.54 o 
  11   5  17      350.15      386.28    153.45 o 
 -24   6  17      408.23      676.25    153.36 o 
 -22   6  17       33.82       51.06    110.54 o 
 -20   6  17       24.68        0.00     96.82 o 
 -18   6  17      575.10      517.80    124.99 o 
 -16   6  17       67.73       15.57     85.96 o 
 -14   6  17     1127.26     1368.44    129.70 o 
 -12   6  17     6781.47     5785.77    339.83 o 
 -10   6  17      168.23      179.51     78.26 o 
  -8   6  17      360.21      496.35     89.17 o 
  -6   6  17     2388.80     2656.17    204.90 o 
  -4   6  17     2068.60     2577.88    248.68 o 
  -2   6  17     2249.77     2748.98    460.90 o 
   0   6  17     1116.77      886.50    116.48 o 
   2   6  17      362.68      232.14     90.62 o 
   4   6  17     1862.28     1894.04    250.36 o 
   6   6  17      475.40      483.17    139.35 o 
   8   6  17      402.56      351.84    116.48 o 
  10   6  17      638.51      860.81    172.60 o 
 -23   7  17      109.41        0.00    114.06 o 
 -21   7  17        7.07       59.49    108.52 o 
 -19   7  17       97.21        0.00     99.07 o 
 -17   7  17      651.35      577.39    130.39 o 
 -15   7  17       10.47       39.27     77.12 o 
 -13   7  17       20.45       50.20     74.02 o 
 -11   7  17      995.23     1029.97    113.19 o 
  -9   7  17     2080.91     1767.64    177.10 o 
  -7   7  17     1050.64     1147.68    150.71 o 
  -5   7  17       74.61        0.00     92.09 o 
  -3   7  17     1757.75     2232.10    196.65 o 
  -1   7  17     1064.91     1161.39    163.79 o 
   1   7  17      654.04      796.40    121.19 o 
   3   7  17      226.92      215.11     99.96 o 
   5   7  17       63.66      109.68    111.03 o 
   7   7  17      524.20      507.59    138.53 o 
   9   7  17        1.40       54.82    105.32 o 
 -22   8  17        9.48        9.93    115.05 o 
 -20   8  17      895.98      594.45    146.37 o 
 -18   8  17      274.66      318.26    122.25 o 
 -16   8  17      131.39        0.77     96.82 o 
 -14   8  17       39.48        0.00     78.41 o 
 -12   8  17      870.95      763.81    115.96 o 
 -10   8  17      356.90      155.28     98.12 o 
  -8   8  17      142.60      167.66    103.96 o 
  -6   8  17      538.91      551.35    132.37 o 
  -4   8  17      109.80      248.32    117.88 o 
  -2   8  17      139.54      105.68    113.93 o 
   0   8  17      117.74      184.29    123.81 o 
   2   8  17      101.78        0.00     88.36 o 
   4   8  17        0.73       54.31     95.30 o 
   6   8  17      109.49      146.97    111.17 o 
   8   8  17        4.23       96.12    108.94 o 
 -21   9  17       10.36        0.00    109.41 o 
 -19   9  17        9.38        0.00    108.46 o 
 -17   9  17       78.30      182.31    116.32 o 
 -15   9  17      369.59      214.20    105.82 o 
 -13   9  17      269.97      351.29    105.78 o 
 -11   9  17       65.15       84.31    100.08 o 
  -9   9  17      895.77      703.98    150.47 o 
  -7   9  17      275.91      523.61    141.04 o 
  -5   9  17      604.86      625.11    146.19 o 
  -3   9  17      108.45       72.65    117.23 o 
  -1   9  17      360.17      214.80    161.13 o 
   1   9  17      129.35       60.16    134.97 o 
   3   9  17       27.22        0.00    115.63 o 
   5   9  17       42.44        3.96    104.69 o 
   7   9  17       18.64      133.98    121.85 o 
 -18  10  17       12.66        0.00    113.52 o 
 -16  10  17      661.49      702.40    136.37 o 
 -14  10  17      346.11      132.55    128.14 o 
 -12  10  17     2845.42     2907.10    429.68 o 
 -10  10  17      785.56      649.49    161.23 o 
  -8  10  17      426.67      148.64    161.13 o 
  -6  10  17       66.49       62.23    119.52 o 
  -4  10  17        0.31        0.00    115.11 o 
  -2  10  17     1340.52     1507.01    300.84 o 
   0  10  17        1.62        0.00    118.80 o 
   2  10  17      125.94      155.32    142.80 o 
   4  10  17      137.64       88.48    147.52 o 
   6  10  17       13.68        0.00    142.42 o 
 -17  11  17     1735.81     1806.09    210.76 o 
 -15  11  17      744.10      678.85    162.14 o 
 -13  11  17       80.75      111.26    126.97 o 
 -11  11  17      422.26      135.87    132.43 o 
  -9  11  17     2777.46     3012.41    264.25 o 
  -7  11  17        0.97       67.42    145.30 o 
  -5  11  17     1185.82     1043.82    184.05 o 
  -3  11  17       97.83      119.76    138.92 o 
  -1  11  17      149.06      167.80    140.27 o 
   1  11  17      472.89      591.94    177.96 o 
   3  11  17      161.94       89.71    144.44 o 
 -14  12  17      328.20      428.13    159.00 o 
 -12  12  17     1052.44      838.37    198.02 o 
 -10  12  17       84.96        0.00    131.46 o 
  -8  12  17      767.14      728.19    184.33 o 
  -6  12  17     1054.63     1077.67    200.32 o 
  -4  12  17        3.36       71.80    140.27 o 
  -2  12  17      948.15     1019.25    201.21 o 
   0  12  17      103.39       53.70    150.09 o 
  -9  13  17      885.88      879.23    207.61 o 
  -7  13  17       30.25      101.94    149.57 o 
  -5  13  17      460.36      447.27    179.50 o 
 -26   0  18       39.93      126.67    190.00 o 
 -24   0  18     4683.60     5158.02    450.79 o 
 -22   0  18       30.70       85.69    147.16 o 
 -20   0  18     8363.09     9995.64    540.20 o 
 -18   0  18     2488.38     2816.51    301.77 o 
 -16   0  18      503.27      465.69    158.34 o 
 -14   0  18      561.76      539.39    163.92 o 
 -12   0  18    19832.77    18395.94    516.92 o 
 -10   0  18      738.11      608.04    138.78 o 
  -8   0  18    27842.05    25953.38   5514.74 o 
  -6   0  18     1573.34     1887.91    163.92 o 
  -4   0  18      212.26      165.18     84.76 o 
  -2   0  18    15794.37    20104.50   1238.74 o 
   0   0  18     6249.26     7540.04    456.38 o 
   2   0  18     5491.12     7123.24    398.63 o 
   4   0  18     2187.04     1819.93    247.75 o 
   6   0  18        0.86        0.00     89.41 o 
   8   0  18     1461.39     1065.51    238.43 o 
  10   0  18     1313.57     1076.68    258.93 o 
  12   0  18        1.12      108.04    182.55 o 
 -25   1  18      887.06      886.72    183.71 o 
 -23   1  18     2174.14     2397.94    233.80 o 
 -21   1  18     1942.03     1852.80    202.03 o 
 -19   1  18       19.46        0.00     88.03 o 
 -17   1  18       43.32       13.21     85.13 o 
 -15   1  18     3777.60     4151.97    411.87 o 
 -13   1  18       13.15        0.00     58.39 o 
 -11   1  18     1219.73     1473.03    129.33 o 
  -9   1  18    13293.54    15208.78    405.94 o 
  -7   1  18       55.22        5.71     50.16 o 
  -5   1  18    12772.63    13933.38    547.47 o 
  -3   1  18     1231.63     1158.20     86.49 o 
  -1   1  18     1196.82     1688.76    128.46 o 
   1   1  18     2752.78     3050.96    264.25 o 
   3   1  18     2049.66     2672.42    352.06 o 
   5   1  18       40.93       23.26     80.04 o 
   7   1  18      763.50     1053.83    160.55 o 
   9   1  18        0.08        0.00     86.90 o 
  11   1  18      580.39      498.64    159.36 o 
 -26   2  18       71.90      159.39    140.27 o 
 -24   2  18     1407.33     1489.52    207.87 o 
 -22   2  18       29.28       15.06    123.87 o 
 -20   2  18     2521.91     2710.40    224.09 o 
 -18   2  18      686.68      616.26    125.50 o 
 -16   2  18       20.64       17.64     68.81 o 
 -14   2  18       16.74        0.00     49.23 o 
 -12   2  18     5595.02     5614.50    414.45 o 
 -10   2  18      475.63      653.81     71.24 o 
  -8   2  18      748.80      796.67     76.02 o 
  -6   2  18     9887.29    11349.68    654.21 o 
  -4   2  18       93.26       47.85     44.71 o 
  -2   2  18     6180.11     6267.58    279.09 o 
   0   2  18     1594.79     1649.12    182.78 o 
   2   2  18      565.98      912.30    132.27 o 
   4   2  18      869.12     1115.33    472.21 o 
   6   2  18       57.25       90.58     91.19 o 
   8   2  18     1322.63     1227.11    176.13 o 
  10   2  18      186.08       90.64    108.75 o 
  12   2  18        0.23        0.00    107.69 o 
 -25   3  18        7.83        1.57    124.61 o 
 -23   3  18      176.82      234.81    134.45 o 
 -21   3  18      834.60      716.47    161.03 o 
 -19   3  18      866.30      969.42    159.90 o 
 -17   3  18      283.64      404.54    108.08 o 
 -15   3  18       27.50      132.64     76.41 o 
 -13   3  18      210.87       27.13     63.25 o 
 -11   3  18       49.43       45.36     62.30 o 
  -9   3  18     1613.22     1704.33    118.29 o 
  -7   3  18      298.57      463.34     66.20 o 
  -5   3  18     5867.09     6363.82    454.92 o 
  -3   3  18     1372.44     1400.46    226.64 o 
  -1   3  18     1861.21     1855.12    224.41 o 
   1   3  18      786.79      695.54    113.89 o 
   3   3  18     1073.37      874.38    246.05 o 
   5   3  18       33.50        2.46     66.78 o 
   7   3  18       50.25        8.13     90.58 o 
   9   3  18        0.05        0.00     87.78 o 
  11   3  18       10.06        0.00    113.78 o 
 -24   4  18      481.22      450.52    155.38 o 
 -22   4  18       55.52        0.00    106.83 o 
 -20   4  18      174.28      128.01    113.19 o 
 -18   4  18     1431.81     1517.86    181.88 o 
 -16   4  18       42.62       30.46     75.39 o 
 -14   4  18      834.10     1047.51    120.19 o 
 -12   4  18      359.76      232.13     79.27 o 
 -10   4  18      374.38      413.90     81.29 o 
  -8   4  18     3082.87     2462.79    244.95 o 
  -6   4  18      970.29     1146.06    159.98 o 
  -4   4  18      182.70       76.39     64.35 o 
  -2   4  18       18.39        7.20     61.38 o 
   0   4  18      163.65       47.22     69.08 o 
   2   4  18       79.57       44.07     69.96 o 
   4   4  18       22.33       38.85     70.94 o 
   6   4  18      520.23      431.54    106.78 o 
   8   4  18       15.29       43.55    102.00 o 
  10   4  18        2.52       22.46    190.93 o 
 -23   5  18       39.29       17.30    113.99 o 
 -21   5  18     1073.57     1011.67    176.79 o 
 -19   5  18      674.31      689.34    151.96 o 
 -17   5  18      139.30      152.45     92.35 o 
 -15   5  18     3201.03     2974.80    184.33 o 
 -13   5  18       58.60       16.54     73.03 o 
 -11   5  18     1897.85     1546.31    188.75 o 
  -9   5  18      293.66      291.77     81.00 o 
  -7   5  18       32.74       72.50     89.54 o 
  -5   5  18     3931.34     4044.12    369.76 o 
  -3   5  18      428.34      375.32     84.71 o 
  -1   5  18     2095.72     1856.31    263.20 o 
   1   5  18       22.91       66.90     75.70 o 
   3   5  18      380.14      154.79     86.20 o 
   5   5  18       86.17       82.35     87.34 o 
   7   5  18      500.93      558.00    123.18 o 
   9   5  18      147.67      345.40    147.97 o 
 -24   6  18      198.47      141.14    137.77 o 
 -22   6  18      902.92      942.51    161.58 o 
 -20   6  18      239.57      390.45    128.60 o 
 -18   6  18     1952.94     1749.28    177.77 o 
 -16   6  18       35.44        8.70     84.27 o 
 -14   6  18      616.22      563.67    108.24 o 
 -12   6  18     1975.47     1777.98    206.57 o 
 -10   6  18     2109.44     1870.14    143.93 o 
  -8   6  18     1805.97     1790.24    171.89 o 
  -6   6  18        7.61      137.99     97.50 o 
  -4   6  18      383.59      459.88    120.64 o 
  -2   6  18       43.48        7.32     73.98 o 
   0   6  18      884.39      956.73    186.33 o 
   2   6  18      293.92      220.97     94.87 o 
   4   6  18     1539.53     1598.46    230.55 o 
   6   6  18      110.70      115.48     98.42 o 
   8   6  18      228.39      328.32    114.01 o 
  10   6  18      402.45      316.41    149.48 o 
 -23   7  18        4.90       15.57    115.87 o 
 -21   7  18      184.63      115.80    114.20 o 
 -19   7  18     1152.66     1063.63    163.35 o 
 -17   7  18     3854.63     3564.36    228.12 o 
 -15   7  18     2102.21     1632.86    209.99 o 
 -13   7  18      378.08      257.75     97.99 o 
 -11   7  18       12.45       22.65     74.75 o 
  -9   7  18      674.53      669.17    137.60 o 
  -7   7  18      489.88      482.16    124.34 o 
  -5   7  18     5517.73     5497.69    591.43 o 
  -3   7  18     1281.31     1428.64    175.54 o 
  -1   7  18     1165.60     1533.58    222.60 o 
   1   7  18     2835.48     2609.84    183.99 o 
   3   7  18     1113.84      770.48    130.06 o 
   5   7  18      922.77      822.04    181.46 o 
   7   7  18     1214.49     1564.50    324.41 o 
   9   7  18       15.31       76.82    109.11 o 
 -22   8  18      210.54       55.44    125.19 o 
 -20   8  18      521.37      356.81    135.14 o 
 -18   8  18      640.68      367.39    126.73 o 
 -16   8  18       89.94      173.69    100.27 o 
 -14   8  18     1227.11     1218.19    144.11 o 
 -12   8  18     1777.17     2011.22    153.92 o 
 -10   8  18      143.37       53.61    101.99 o 
  -8   8  18     1684.76     1692.08    184.47 o 
  -6   8  18     1062.16     1014.24    156.73 o 
  -4   8  18       54.77       59.00    112.34 o 
  -2   8  18     1813.74     2332.95    218.54 o 
   0   8  18      194.99      215.59    130.96 o 
   2   8  18     1207.82     1323.53    190.94 o 
   4   8  18     1892.99     2186.45    546.96 o 
   6   8  18       22.42      118.00    110.37 o 
   8   8  18      544.35      570.03    147.50 o 
 -19   9  18      138.49        0.00    108.23 o 
 -17   9  18     1527.81     1158.71    174.76 o 
 -15   9  18     4060.38     3421.33    208.72 o 
 -13   9  18        0.47       64.99    108.74 o 
 -11   9  18     3157.45     2924.86    240.53 o 
  -9   9  18     1873.95     2333.23    220.11 o 
  -7   9  18      114.18      109.37    118.46 o 
  -5   9  18     1346.53     1673.07    198.82 o 
  -3   9  18      803.31      734.08    208.63 o 
  -1   9  18      162.56      231.66    136.91 o 
   1   9  18      829.90      904.84    178.39 o 
   3   9  18      643.34      585.98    171.22 o 
   5   9  18      463.98      506.02    175.17 o 
 -18  10  18      868.06      793.58    164.97 o 
 -16  10  18      386.84      324.58    122.23 o 
 -14  10  18      178.76      110.04    120.39 o 
 -12  10  18     2314.27     2313.45    310.39 o 
 -10  10  18      629.25      623.21    164.17 o 
  -8  10  18      685.91      713.19    165.20 o 
  -6  10  18      227.78      367.09    144.19 o 
  -4  10  18        2.08       59.17    123.73 o 
  -2  10  18      313.91      391.91    153.84 o 
   0  10  18      489.16      496.86    163.64 o 
   2  10  18      125.64      297.01    155.28 o 
   4  10  18      576.80      598.19    182.34 o 
 -15  11  18      832.85      906.31    177.47 o 
 -13  11  18      158.53      231.63    153.45 o 
 -11  11  18      711.04      600.05    172.66 o 
  -9  11  18      640.76      559.53    171.23 o 
  -7  11  18      174.84      111.24    139.24 o 
  -5  11  18       20.67        2.63    129.63 o 
  -3  11  18      136.46       58.59    138.95 o 
  -1  11  18       25.43        0.00    126.12 o 
   1  11  18      222.63      388.91    173.81 o 
 -12  12  18       23.32        0.00    138.58 o 
 -10  12  18       18.78       12.21    137.10 o 
  -8  12  18       30.32        0.00    140.24 o 
  -6  12  18       15.78        3.73    204.91 o 
  -4  12  18      101.55      207.93    155.40 o 
  -2  12  18       15.88        0.00    140.27 o 
 -25   1  19       27.04      118.36    135.59 o 
 -23   1  19        2.72        0.00    110.62 o 
 -21   1  19       46.94        0.00    106.86 o 
 -19   1  19     1334.41     1352.30    175.17 o 
 -17   1  19      536.23      679.87    134.97 o 
 -15   1  19     3063.27     3323.94    228.13 o 
 -13   1  19     5205.01     5374.44    193.45 o 
 -11   1  19      978.78     1089.48    151.44 o 
  -9   1  19       36.99      114.00     57.22 o 
  -7   1  19       13.70       60.53     57.41 o 
  -5   1  19     1263.63     1341.42    101.63 o 
  -3   1  19     1782.19     1937.17    110.65 o 
  -1   1  19     1165.76     1413.10    127.15 o 
   1   1  19      220.33      381.61    121.08 o 
   3   1  19        1.78        0.00     81.96 o 
   5   1  19       57.92       23.63     81.63 o 
   7   1  19      255.17      227.39    112.91 o 
   9   1  19       27.74        0.00     92.52 o 
  11   1  19        1.50       23.60    116.37 o 
 -24   2  19      246.69      252.11    142.69 o 
 -22   2  19     1779.44     2035.18    219.78 o 
 -20   2  19       65.68      139.53    110.27 o 
 -18   2  19     2694.81     2642.18    244.30 o 
 -16   2  19       66.99       61.73     72.77 o 
 -14   2  19     6992.71     5668.43   1985.43 o 
 -12   2  19     2049.87     2138.44    139.45 o 
 -10   2  19      781.70      762.21     93.37 o 
  -8   2  19     5720.75     6586.23    366.35 o 
  -6   2  19      648.24      642.76     77.32 o 
  -4   2  19      176.02       85.97     42.00 o 
  -2   2  19     2655.45     3389.64    163.90 o 
   0   2  19     1093.80     1571.62    189.98 o 
   2   2  19     1140.98     1098.48    160.83 o 
   4   2  19      366.81      385.48    117.98 o 
   6   2  19       26.20       78.00     94.73 o 
   8   2  19        7.81       80.02     98.55 o 
  10   2  19       56.54       97.27    119.92 o 
 -25   3  19      337.44      345.34    158.34 o 
 -23   3  19     1254.03     1313.41    202.30 o 
 -21   3  19      876.62      605.71    153.41 o 
 -19   3  19     2105.56     1624.53    664.25 o 
 -17   3  19       25.23       52.29     78.10 o 
 -15   3  19    15723.18    15190.54   1203.99 o 
 -13   3  19      553.90      495.07     93.06 o 
 -11   3  19     2296.61     2453.78    145.82 o 
  -9   3  19      256.16      376.16     79.12 o 
  -7   3  19       68.56        6.73     53.68 o 
  -5   3  19     5963.77     7027.04    567.86 o 
  -3   3  19     6114.29     5930.11    465.69 o 
  -1   3  19     1348.84     1665.33    241.48 o 
   1   3  19     3475.44     3647.48    698.50 o 
   3   3  19      130.19      178.76     81.46 o 
   5   3  19        8.71        0.00     84.08 o 
   7   3  19       32.04       90.18    106.52 o 
   9   3  19        6.09       14.04    104.41 o 
 -24   4  19     1232.95     1244.74    204.67 o 
 -22   4  19     1091.28     1160.36    189.66 o 
 -20   4  19     1121.92     1185.05    183.95 o 
 -18   4  19     5249.78     5662.81    305.14 o 
 -16   4  19      166.45       99.54     82.99 o 
 -14   4  19     1749.76     1499.82    136.56 o 
 -12   4  19    13470.73    12818.13    699.51 o 
 -10   4  19       36.70        0.00     61.09 o 
  -8   4  19    13240.54    15345.96   1080.42 o 
  -6   4  19      543.67      424.15    112.70 o 
  -4   4  19       30.29       59.87     66.48 o 
  -2   4  19      855.33      802.73    103.32 o 
   0   4  19     1218.80      909.93    271.13 o 
   2   4  19      377.31      399.77    205.65 o 
   4   4  19     1777.05     2197.47    719.48 o 
   6   4  19        4.68        0.00     95.42 o 
   8   4  19      141.14      214.88    221.67 o 
  10   4  19      662.21      731.45    321.33 o 
 -23   5  19       16.21       44.33    122.48 o 
 -21   5  19     1548.35     1472.67    200.69 o 
 -19   5  19     1855.32     2081.84    216.00 o 
 -17   5  19      971.74     1007.86    140.01 o 
 -15   5  19     6186.14     6314.72    251.55 o 
 -13   5  19       99.80      237.62     89.11 o 
 -11   5  19     1710.87     1430.31    197.65 o 
  -9   5  19      827.67      603.43     95.21 o 
  -7   5  19      576.95      424.42    113.66 o 
  -5   5  19     8242.36     8431.97    947.22 o 
  -3   5  19       87.24       73.48     74.08 o 
  -1   5  19      495.27      437.58    127.29 o 
   1   5  19      133.48      219.81     87.23 o 
   3   5  19     1144.65      775.55    233.73 o 
   5   5  19      335.51      289.99    101.35 o 
   7   5  19      345.25      363.05    144.01 o 
   9   5  19        4.34      111.15    122.18 o 
 -22   6  19      221.36        0.36    128.53 o 
 -20   6  19      450.07      246.74    134.98 o 
 -18   6  19     1390.93     1204.66    153.55 o 
 -16   6  19      979.60      664.34    174.15 o 
 -14   6  19     1464.03     1309.58    141.32 o 
 -12   6  19     4497.23     3934.20    343.79 o 
 -10   6  19      552.74      566.58    102.26 o 
  -8   6  19     3193.21     3486.93    335.30 o 
  -6   6  19      719.54      569.94    130.40 o 
  -4   6  19     1097.60     1139.36    162.76 o 
  -2   6  19      109.50       29.02    147.16 o 
   0   6  19      103.01       10.36     77.14 o 
   2   6  19      796.85      876.06    127.58 o 
   4   6  19     2112.10     2445.96    481.68 o 
   6   6  19      146.52       90.60    103.79 o 
   8   6  19      376.39      432.72    152.43 o 
 -21   7  19       88.79      109.47    121.54 o 
 -19   7  19      437.69      344.88    132.13 o 
 -17   7  19       10.64       67.40     98.89 o 
 -15   7  19      247.75      235.44    102.14 o 
 -13   7  19      359.83      295.89     99.39 o 
 -11   7  19      472.04      326.12    146.23 o 
  -9   7  19     1175.37     1182.83    163.31 o 
  -7   7  19      221.93       77.83    100.78 o 
  -5   7  19      978.33     1097.77    163.51 o 
  -3   7  19      763.01      853.82    171.38 o 
  -1   7  19      102.75      189.79    125.94 o 
   1   7  19      965.36      927.21    260.47 o 
   3   7  19        2.56       34.81     95.79 o 
   5   7  19       98.07       39.63     98.92 o 
   7   7  19      125.21      228.76    116.62 o 
 -20   8  19       83.52      223.38    125.89 o 
 -18   8  19        4.06       20.13     92.62 o 
 -16   8  19      269.20      182.41    102.62 o 
 -14   8  19      215.60      114.07     94.61 o 
 -12   8  19        2.71        0.00     97.59 o 
 -10   8  19      335.12      366.32    129.95 o 
  -8   8  19      435.02      309.86    126.26 o 
  -6   8  19      246.65      312.52    131.01 o 
  -4   8  19      542.78      636.13    155.43 o 
  -2   8  19      297.61      420.22    144.44 o 
   0   8  19      151.23       29.75    125.05 o 
   2   8  19        6.77      109.15    135.36 o 
   4   8  19      118.10      138.51    111.40 o 
   6   8  19        1.67      129.07    116.03 o 
 -19   9  19       53.58       75.09    106.87 o 
 -17   9  19        4.78        9.51    102.02 o 
 -15   9  19      295.92      342.13    118.32 o 
 -13   9  19       26.20        0.00    104.46 o 
 -11   9  19      182.34      322.01    138.95 o 
  -9   9  19        0.57       55.40    119.22 o 
  -7   9  19       43.41       17.98    113.88 o 
  -5   9  19       87.69      165.70    130.08 o 
  -3   9  19       31.59        0.00    113.23 o 
  -1   9  19      136.59      136.13    137.60 o 
   1   9  19        0.83        0.00    127.44 o 
   3   9  19       24.09       85.11    144.24 o 
   5   9  19       48.13       35.52    151.71 o 
 -18  10  19      187.87      151.44    123.92 o 
 -16  10  19       30.43       40.82    128.50 o 
 -14  10  19      139.96        7.13    121.40 o 
 -12  10  19      819.28      966.15    190.93 o 
 -10  10  19      170.21      152.58    133.02 o 
  -8  10  19     2629.21     2447.56    241.94 o 
  -6  10  19      120.55      102.81    134.45 o 
  -4  10  19      157.43      204.02    144.24 o 
  -2  10  19      280.83      314.40    151.59 o 
   0  10  19       21.88      100.90    144.73 o 
   2  10  19      178.66       26.51    143.22 o 
 -15  11  19     1374.30     1217.66    193.53 o 
 -13  11  19        4.52       17.02    128.38 o 
 -11  11  19     1234.07      899.16    193.85 o 
  -9  11  19      284.43      234.74    151.71 o 
  -7  11  19      277.27      151.93    145.33 o 
  -5  11  19     1193.89     1691.56    336.23 o 
  -3  11  19      157.02      151.84    151.92 o 
  -1  11  19      268.77      199.69    156.48 o 
   1  11  19       33.57       53.01    155.88 o 
 -10  12  19       62.66        0.00    140.97 o 
  -8  12  19     1204.78     1270.78    221.65 o 
  -6  12  19      207.30      375.04    168.54 o 
  -4  12  19      133.65      136.56    158.25 o 
 -24   0  20     1318.57     1851.60    324.12 o 
 -22   0  20       90.39       63.33    165.79 o 
 -20   0  20     1110.74     1357.96    258.93 o 
 -18   0  20     2558.84     2647.00    307.36 o 
 -16   0  20     1735.21     1775.22    249.61 o 
 -14   0  20     1723.31     2337.78    260.79 o 
 -12   0  20      763.65     1214.24    134.33 o 
 -10   0  20     6213.73     6962.39    253.43 o 
  -8   0  20    20534.05    23532.41    607.26 o 
  -6   0  20     6641.87     5320.53    502.95 o 
  -4   0  20     2714.18     2760.02    209.56 o 
  -2   0  20     5848.25     7173.55    262.24 o 
   0   0  20     1773.83     2140.33    268.24 o 
   2   0  20      852.14      834.52    199.32 o 
   4   0  20     1613.24     1669.04    257.06 o 
   6   0  20       27.33       76.37    139.71 o 
   8   0  20      902.24     1022.66    253.34 o 
  10   0  20      142.62      182.55    175.10 o 
 -25   1  20      715.94      741.85    183.03 o 
 -23   1  20     2765.35     3019.47    260.16 o 
 -21   1  20     3795.62     3634.87    265.83 o 
 -19   1  20       73.45       78.41    107.30 o 
 -17   1  20       10.51        0.00     89.54 o 
 -15   1  20      250.85      176.52     79.35 o 
 -13   1  20      483.30      580.18     93.54 o 
 -11   1  20     3272.16     3205.54    599.93 o 
  -9   1  20      825.07      601.08     78.06 o 
  -7   1  20      267.31      221.84     66.17 o 
  -5   1  20     5322.78     6192.84    310.29 o 
  -3   1  20     3090.62     3714.90    170.39 o 
  -1   1  20     4195.04     5013.98    196.54 o 
   1   1  20     4451.24     4935.48    615.65 o 
   3   1  20      140.83       54.62     89.94 o 
   5   1  20      552.65      533.68    134.35 o 
   7   1  20      948.57      871.30    165.71 o 
   9   1  20       24.21        1.83    100.76 o 
 -24   2  20      742.57      654.70    172.55 o 
 -22   2  20      216.78      227.01    132.14 o 
 -20   2  20     1151.91     1118.85    175.81 o 
 -18   2  20     1594.01     1831.04    192.69 o 
 -16   2  20      828.69      878.61    116.09 o 
 -14   2  20       42.39       32.34     55.34 o 
 -12   2  20     1494.89     1453.29    123.09 o 
 -10   2  20     8676.93     9367.98    446.06 o 
  -8   2  20     1498.55     1855.59    140.81 o 
  -6   2  20     3826.96     3912.89    142.63 o 
  -4   2  20     1395.16     1372.12    329.47 o 
  -2   2  20     4369.82     5454.01    301.68 o 
   0   2  20      698.74      708.00    158.10 o 
   2   2  20     1308.14     1473.80    360.45 o 
   4   2  20      188.07      217.99    110.09 o 
   6   2  20      354.23      387.55    133.30 o 
   8   2  20      403.68      585.12    154.43 o 
  10   2  20       27.93      175.68    136.28 o 
 -25   3  20      293.63      361.87    158.97 o 
 -23   3  20      160.64       85.05    129.33 o 
 -21   3  20     1257.37     1292.62    192.40 o 
 -19   3  20      120.84      159.36     90.62 o 
 -17   3  20     1205.00     1081.01    130.11 o 
 -15   3  20        5.88       14.77     75.73 o 
 -13   3  20     1552.83     1445.73    131.04 o 
 -11   3  20      149.54       64.90     72.39 o 
  -9   3  20      219.50       82.31     71.24 o 
  -7   3  20     2419.67     2021.87    113.65 o 
  -5   3  20     1059.64     1248.98    116.57 o 
  -3   3  20     1974.74     1595.81    583.21 o 
  -1   3  20      310.56      349.82     90.32 o 
   1   3  20      628.67      589.95    117.54 o 
   3   3  20        6.95        0.00     86.80 o 
   5   3  20      271.15      331.97    123.93 o 
   7   3  20        1.37       73.80    108.18 o 
   9   3  20       23.48       21.63    111.32 o 
 -24   4  20       81.88        0.00    132.02 o 
 -22   4  20       16.20       40.79    122.46 o 
 -20   4  20      257.53      240.33    106.92 o 
 -18   4  20      519.85      348.89    108.20 o 
 -16   4  20       96.93        5.54     80.24 o 
 -14   4  20      373.27      366.22     96.77 o 
 -12   4  20      308.16      399.01     95.41 o 
 -10   4  20      142.75       77.74     71.57 o 
  -8   4  20     1560.83     1833.53    171.25 o 
  -6   4  20      140.56      303.06    112.16 o 
  -4   4  20        1.06       38.03     71.16 o 
  -2   4  20      902.36      653.58    165.15 o 
   0   4  20      637.23      732.84    146.39 o 
   2   4  20      351.10      437.16    102.12 o 
   4   4  20       59.95       27.50     80.62 o 
   6   4  20      194.40      167.61    115.05 o 
   8   4  20        0.67       17.70    113.22 o 
 -23   5  20      246.62      252.86    151.28 o 
 -21   5  20        1.50        0.00    118.60 o 
 -19   5  20      398.73      470.63    124.43 o 
 -17   5  20      140.73      146.49     94.53 o 
 -15   5  20      664.91      776.98    121.93 o 
 -13   5  20     1803.73     1449.71    139.68 o 
 -11   5  20      484.85      536.69    102.17 o 
  -9   5  20       57.66        1.99     89.64 o 
  -7   5  20      549.95      685.18    134.20 o 
  -5   5  20       68.48        0.99     99.80 o 
  -3   5  20     1550.93     1751.68    181.83 o 
  -1   5  20      430.04      241.54    197.45 o 
   1   5  20       48.47        0.00     71.39 o 
   3   5  20       25.59        0.00     78.76 o 
   5   5  20       19.63        0.00     87.54 o 
   7   5  20       62.89       78.24    120.71 o 
 -22   6  20      173.54      162.73    136.58 o 
 -20   6  20       30.60        0.00     98.27 o 
 -18   6  20     3859.63     3869.94    230.76 o 
 -16   6  20        1.50        0.00     87.13 o 
 -14   6  20      415.27      181.47     92.85 o 
 -12   6  20      298.97      354.22     96.84 o 
 -10   6  20     1258.04     1371.18    199.32 o 
  -8   6  20     1980.20     1781.30    295.25 o 
  -6   6  20     1040.82     1147.02    163.67 o 
  -4   6  20      893.19     1179.41    189.07 o 
  -2   6  20      313.89      458.55    162.99 o 
   0   6  20       43.66       93.45     85.41 o 
   2   6  20       60.02       52.37     89.84 o 
   4   6  20      583.41      603.24    129.41 o 
   6   6  20       89.48      172.63    106.47 o 
 -21   7  20      311.29      394.50    159.71 o 
 -19   7  20        2.24       16.66    102.20 o 
 -17   7  20      490.22      447.74    122.70 o 
 -15   7  20     4171.84     3659.53    334.76 o 
 -13   7  20        0.35        0.00     85.44 o 
 -11   7  20     2708.92     2788.80    229.12 o 
  -9   7  20      293.47      278.76    121.16 o 
  -7   7  20       73.40       41.61    107.20 o 
  -5   7  20     3733.10     4695.96    428.44 o 
  -3   7  20     1517.88     1887.12    203.35 o 
  -1   7  20      607.73      493.02    237.50 o 
   1   7  20     2401.05     2704.33    295.25 o 
   3   7  20        0.62        0.00     96.47 o 
   5   7  20      191.62      267.10    116.82 o 
 -20   8  20      384.91      399.12    127.90 o 
 -18   8  20     1245.43     1243.37    167.00 o 
 -16   8  20       11.34       41.15    104.22 o 
 -14   8  20      399.44      296.91    139.19 o 
 -12   8  20      602.43      753.42    160.19 o 
 -10   8  20        3.23        0.00     98.68 o 
  -8   8  20     3515.17     4273.10    366.03 o 
  -6   8  20     1045.90     1219.41    180.61 o 
  -4   8  20       98.19      119.99    126.98 o 
  -2   8  20      421.49      484.83    153.28 o 
   0   8  20      124.67       93.13    129.95 o 
   2   8  20      955.72      545.45    168.21 o 
   4   8  20     1192.22     1431.64    220.86 o 
 -19   9  20       44.75       36.86    112.77 o 
 -17   9  20       98.24      145.07    116.05 o 
 -15   9  20     2933.56     2582.31    360.45 o 
 -13   9  20        0.99        0.00    109.51 o 
 -11   9  20     5557.88     5517.93    321.00 o 
  -9   9  20      925.19     1063.26    182.39 o 
  -7   9  20      240.07      269.83    136.30 o 
  -5   9  20     1292.25     1672.25    210.01 o 
  -3   9  20      299.62      260.92    146.10 o 
  -1   9  20       72.21       60.34    132.02 o 
   1   9  20      780.22      692.08    185.35 o 
   3   9  20       45.24        0.00    140.77 o 
 -16  10  20       31.07        7.98    128.48 o 
 -14  10  20      405.52      366.66    150.93 o 
 -12  10  20      678.32      588.33    171.82 o 
 -10  10  20      200.33       88.11    129.13 o 
  -8  10  20      838.33     1047.77    188.85 o 
  -6  10  20      136.50      176.96    144.89 o 
  -4  10  20        2.57        0.00    131.33 o 
  -2  10  20      197.40      574.95    176.72 o 
   0  10  20      178.45      184.88    157.30 o 
 -13  11  20        0.51        0.00    132.72 o 
 -11  11  20      188.17      278.68    159.08 o 
  -9  11  20      343.25      315.83    164.42 o 
  -7  11  20        3.34        0.00    129.68 o 
  -5  11  20      104.76      169.34    155.30 o 
  -3  11  20        7.17        0.00    141.36 o 
 -25   1  21       31.52       95.38    142.69 o 
 -23   1  21      276.43      190.51    137.63 o 
 -21   1  21      730.19     1056.25    181.02 o 
 -19   1  21      101.53      146.41    119.61 o 
 -17   1  21      902.10      784.88    145.54 o 
 -15   1  21      363.72      310.99     90.34 o 
 -13   1  21      206.96      293.75     85.87 o 
 -11   1  21     1024.65      715.78    390.21 o 
  -9   1  21      307.35      370.69     75.22 o 
  -7   1  21     1858.95     1300.26     98.72 o 
  -5   1  21      138.01      102.65     66.70 o 
  -3   1  21      560.25      680.40    106.37 o 
  -1   1  21      412.48      441.43    124.30 o 
   1   1  21      777.54      992.56    283.14 o 
   3   1  21      140.19      152.56    105.88 o 
   5   1  21       90.51      159.80    111.75 o 
   7   1  21        1.23       72.56    109.84 o 
   9   1  21       54.68       25.20    110.96 o 
 -24   2  21      178.57      339.36    152.94 o 
 -22   2  21        6.74        5.26    119.20 o 
 -20   2  21        3.23        0.00    105.98 o 
 -18   2  21     3689.64     3633.51    322.26 o 
 -16   2  21      106.66      161.08     83.61 o 
 -14   2  21     6895.30     5973.03   2170.48 o 
 -12   2  21       16.94       32.17     72.77 o 
 -10   2  21     2132.07     2133.99    144.81 o 
  -8   2  21     1995.90     2137.81    217.78 o 
  -6   2  21     1168.13     1180.86    115.44 o 
  -4   2  21      541.21      730.26    102.47 o 
  -2   2  21     2044.21     2007.05    146.94 o 
   0   2  21      207.22      245.78    110.21 o 
   2   2  21      762.04     1019.48    253.34 o 
   4   2  21      294.73      315.43    150.88 o 
   6   2  21       35.48       92.66    107.30 o 
   8   2  21       85.34        0.00    108.95 o 
 -23   3  21     1129.84     1348.27    208.07 o 
 -21   3  21     2999.04     3359.10    265.44 o 
 -19   3  21        3.59        0.00     79.36 o 
 -17   3  21      153.72       69.44     84.90 o 
 -15   3  21     3600.88     4203.48    220.60 o 
 -13   3  21     1211.31     1420.64    132.05 o 
 -11   3  21     8393.54     9477.12    698.70 o 
  -9   3  21     1414.48     1428.33    202.50 o 
  -7   3  21     1046.94      975.08    191.87 o 
  -5   3  21      542.11      620.14    100.99 o 
  -3   3  21     3872.48     4078.64    234.89 o 
  -1   3  21      749.29      668.28    159.05 o 
   1   3  21     2198.75     2634.31    292.50 o 
   3   3  21       61.41      113.99    100.12 o 
   5   3  21       55.38        0.00     95.05 o 
   7   3  21      154.70      111.72    113.93 o 
 -24   4  21     1248.39     1411.60    223.14 o 
 -22   4  21      262.92      356.68    150.24 o 
 -20   4  21      191.79      282.87    115.62 o 
 -18   4  21     5195.30     5376.39    481.55 o 
 -16   4  21       74.78       25.64     86.65 o 
 -14   4  21     8412.25     8849.17    521.40 o 
 -12   4  21     1260.46     1269.99    147.42 o 
 -10   4  21       31.58       50.38     76.24 o 
  -8   4  21     3875.25     4349.33    393.98 o 
  -6   4  21      374.43      595.59    130.96 o 
  -4   4  21       66.02       38.49     74.02 o 
  -2   4  21      351.79      482.44    194.51 o 
   0   4  21       46.12       28.38     75.00 o 
   2   4  21      178.30      167.40     90.53 o 
   4   4  21     2131.37     2337.39    697.61 o 
   6   4  21       38.38       26.38    108.84 o 
   8   4  21      669.76      801.37    244.02 o 
 -23   5  21        3.20       82.09    141.52 o 
 -21   5  21     2048.49     1929.07    196.34 o 
 -19   5  21       55.48        0.73     96.86 o 
 -17   5  21     1721.60     1832.62    218.57 o 
 -15   5  21     1444.01     1514.66    152.32 o 
 -13   5  21     1099.34      862.17    121.04 o 
 -11   5  21     5853.90     7179.15    652.44 o 
  -9   5  21     3994.50     4181.54    643.59 o 
  -7   5  21     5388.89     5789.03    784.23 o 
  -5   5  21      946.10     1490.52    176.54 o 
  -3   5  21       92.88       79.66    111.13 o 
  -1   5  21        5.28        0.00     66.97 o 
   1   5  21     1098.10     1213.05    292.06 o 
   3   5  21      723.12      542.30    122.00 o 
   5   5  21      367.50      267.48    358.58 o 
   7   5  21      241.85      203.09    264.51 o 
 -22   6  21      363.33      464.30    145.99 o 
 -20   6  21     1631.58     1444.71    193.88 o 
 -18   6  21      842.91      837.27    148.57 o 
 -16   6  21      151.25       91.37     95.47 o 
 -14   6  21      943.06      949.70    175.26 o 
 -12   6  21      897.88      794.56    150.09 o 
 -10   6  21       14.95      125.06    107.34 o 
  -8   6  21     3088.50     3068.45    353.00 o 
  -6   6  21     1150.36     1554.84    244.95 o 
  -4   6  21     1439.26     1447.50    184.47 o 
  -2   6  21       34.43       90.17    119.78 o 
   0   6  21      322.86      372.51    140.57 o 
   2   6  21      216.34       76.19     97.76 o 
   4   6  21      902.49      999.54    270.20 o 
   6   6  21        1.69       59.48    126.94 o 
 -21   7  21       90.65      163.08    119.47 o 
 -19   7  21      145.73       20.88    105.49 o 
 -17   7  21       80.74       28.37    100.83 o 
 -15   7  21      188.19      139.12    105.79 o 
 -13   7  21        0.92        0.00    104.17 o 
 -11   7  21      692.28      607.73    148.07 o 
  -9   7  21      191.34       95.70    111.25 o 
  -7   7  21       63.80      222.39    125.64 o 
  -5   7  21     1771.85     1895.26    206.33 o 
  -3   7  21      178.30      175.46    135.01 o 
  -1   7  21      613.80      683.96    186.28 o 
   1   7  21      289.75      450.91    159.12 o 
   3   7  21        0.13        0.72     97.31 o 
   5   7  21        1.28       63.03    110.99 o 
 -20   8  21      221.09       16.05    111.91 o 
 -18   8  21      247.01      274.20    128.84 o 
 -16   8  21      337.04      296.95    121.49 o 
 -14   8  21        9.95       79.05    125.71 o 
 -12   8  21      224.95      242.38    145.30 o 
 -10   8  21      421.58      241.50    130.13 o 
  -8   8  21       83.11       23.07    118.29 o 
  -6   8  21       82.81       23.51    118.76 o 
  -4   8  21      236.96      263.11    138.95 o 
  -2   8  21      175.61      308.50    148.77 o 
   0   8  21      180.05      137.49    142.24 o 
   2   8  21       30.33        0.00    138.71 o 
   4   8  21       51.93        0.00    143.12 o 
 -17   9  21       26.09        0.00    130.18 o 
 -15   9  21        2.94        0.00    120.84 o 
 -13   9  21       11.29       14.08    127.03 o 
 -11   9  21      183.42      208.63    201.18 o 
  -9   9  21       53.43       20.15    121.26 o 
  -7   9  21      210.16      261.57    147.97 o 
  -5   9  21       72.03        0.00    128.10 o 
  -3   9  21       31.33        0.00    128.10 o 
  -1   9  21        1.47        0.00    136.32 o 
   1   9  21        5.86        0.00    142.15 o 
 -16  10  21        0.70        0.00    127.94 o 
 -14  10  21      949.18      685.41    191.00 o 
 -12  10  21        8.58      137.08    144.57 o 
 -10  10  21      133.51      143.42    144.07 o 
  -8  10  21      414.98      265.03    153.84 o 
  -6  10  21      872.02      950.28    192.52 o 
  -4  10  21      557.52      465.82    170.07 o 
  -2  10  21      191.52      170.63    157.90 o 
 -11  11  21      691.54      660.36    187.11 o 
  -9  11  21      374.18      383.85    176.31 o 
  -7  11  21       45.88      176.17    157.47 o 
  -5  11  21      411.54      401.92    184.41 o 
 -24   0  22      720.79     1067.37    283.14 o 
 -22   0  22       11.77       39.12    188.14 o 
 -20   0  22      427.77      467.56    208.63 o 
 -18   0  22     5960.45     5504.49    424.71 o 
 -16   0  22       86.38       37.26    141.57 o 
 -14   0  22    12776.39    13240.59    555.11 o 
 -12   0  22     4907.92     4518.80    233.73 o 
 -10   0  22       35.62       41.06     93.49 o 
  -8   0  22      691.81      848.48    229.12 o 
  -6   0  22     5177.10     4881.58    354.86 o 
  -4   0  22     2045.66     3190.93    309.22 o 
  -2   0  22     7978.91     8533.36    458.24 o 
   0   0  22       38.52       67.06    145.30 o 
   2   0  22      332.72      521.58    186.28 o 
   4   0  22      889.25     1013.35    238.43 o 
   6   0  22       12.52        0.00    139.71 o 
 -23   1  22      340.28      484.61    168.58 o 
 -21   1  22     4439.57     4641.63    302.29 o 
 -19   1  22      255.80      204.45    126.43 o 
 -17   1  22     2474.61     3069.84    230.40 o 
 -15   1  22       61.41       89.80    102.34 o 
 -13   1  22      393.27      468.98     98.65 o 
 -11   1  22      384.34      253.10    160.75 o 
  -9   1  22      224.99      131.79     69.45 o 
  -7   1  22     2423.16     2141.83    145.47 o 
  -5   1  22     6498.16     6687.61    252.08 o 
  -3   1  22     1962.14     2413.62    161.83 o 
  -1   1  22     1255.88     1493.70    263.58 o 
   1   1  22     2490.85     3201.12    255.20 o 
   3   1  22       28.16      148.66    103.97 o 
   5   1  22     1190.05     1514.83    195.33 o 
   7   1  22      195.11       97.65    121.46 o 
 -24   2  22     1109.47     1366.61    271.03 o 
 -22   2  22      118.45       39.16    128.36 o 
 -20   2  22      461.83      406.67    145.87 o 
 -18   2  22      236.29      173.76    120.26 o 
 -16   2  22      101.43      190.15     93.32 o 
 -14   2  22     5615.43     5166.75   1814.33 o 
 -12   2  22     1519.82     1676.66    138.50 o 
 -10   2  22       48.96       42.79     77.43 o 
  -8   2  22       23.86       82.62     67.69 o 
  -6   2  22     3965.48     4254.90    457.14 o 
  -4   2  22      179.00      144.06     82.94 o 
  -2   2  22     2908.85     3190.96    270.89 o 
   0   2  22      101.72      198.25    108.17 o 
   2   2  22      890.88      999.76    163.58 o 
   4   2  22       74.12      126.03    113.68 o 
   6   2  22       73.88        0.00    106.59 o 
 -23   3  22      104.80       86.74    138.25 o 
 -21   3  22      575.69      650.21    169.17 o 
 -19   3  22        3.78        0.00    110.09 o 
 -17   3  22      652.03      735.68    167.26 o 
 -15   3  22       66.96      225.45     92.16 o 
 -13   3  22      234.04      310.81     97.38 o 
 -11   3  22      765.21      803.06    131.33 o 
  -9   3  22      803.69     1014.24    161.34 o 
  -7   3  22      669.29      763.53    139.10 o 
  -5   3  22      268.07      188.02     83.08 o 
  -3   3  22     1586.68     1360.89    217.52 o 
  -1   3  22        9.90       15.95     76.64 o 
   1   3  22      476.35      412.32    135.05 o 
   3   3  22       59.99       51.19    105.79 o 
   5   3  22      240.44      335.02    138.23 o 
   7   3  22        2.80       81.73    115.71 o 
 -22   4  22      449.08      493.07    162.93 o 
 -20   4  22       13.53        0.00    100.58 o 
 -18   4  22        8.06        0.00     95.81 o 
 -16   4  22      296.90      231.47    102.67 o 
 -14   4  22      707.41      498.13    109.53 o 
 -12   4  22       79.43        0.00     77.42 o 
 -10   4  22       38.38        0.00     99.46 o 
  -8   4  22       22.39       91.46    104.70 o 
  -6   4  22      267.13      127.05    114.13 o 
  -4   4  22       24.39        0.00    100.45 o 
  -2   4  22        3.46       37.70     63.28 o 
   0   4  22      289.87      328.82    102.98 o 
   2   4  22      266.53      176.07    118.20 o 
   4   4  22       50.00      117.11    116.82 o 
   6   4  22       90.49       83.87    124.92 o 
 -21   5  22        6.31        0.00    109.22 o 
 -19   5  22       38.40        0.00     98.32 o 
 -17   5  22       61.29        4.78     98.54 o 
 -15   5  22       10.76        0.00     86.09 o 
 -13   5  22      665.59      427.63    107.30 o 
 -11   5  22      409.71      292.92    119.89 o 
  -9   5  22     2253.66     2293.97    418.19 o 
  -7   5  22     1103.40      926.73    159.90 o 
  -5   5  22      346.49      492.04    139.58 o 
  -3   5  22      457.07      341.16    174.17 o 
  -1   5  22      640.62      361.87    157.95 o 
   1   5  22        2.03       67.21     91.24 o 
   3   5  22        2.91       37.09    113.30 o 
   5   5  22        1.38        0.00    116.42 o 
 -22   6  22       11.10        0.00    116.82 o 
 -20   6  22        4.01       52.16    115.91 o 
 -18   6  22     1039.92     1374.03    169.10 o 
 -16   6  22     1223.78      916.95    258.50 o 
 -14   6  22     1182.54     1484.13    155.03 o 
 -12   6  22     1130.32     1039.36    166.43 o 
 -10   6  22       13.93       24.32    106.86 o 
  -8   6  22     2004.09     2067.40    342.75 o 
  -6   6  22      872.93      745.87    156.20 o 
  -4   6  22      746.73      710.02    157.41 o 
  -2   6  22      999.25      962.27    223.53 o 
   0   6  22      196.08       53.70    126.26 o 
   2   6  22      275.13      235.23    172.87 o 
   4   6  22       33.93       21.46    102.24 o 
 -19   7  22       82.45      200.56    126.38 o 
 -17   7  22      895.94      687.54    181.29 o 
 -15   7  22      439.37      427.50    145.19 o 
 -13   7  22      455.41      468.15    144.23 o 
 -11   7  22     2246.39     2162.27    225.40 o 
  -9   7  22     2231.96     2218.23    479.66 o 
  -7   7  22     1139.30     1146.08    180.31 o 
  -5   7  22     1891.25     2405.54    538.34 o 
  -3   7  22      354.99      349.91    150.38 o 
  -1   7  22      143.27       61.40    131.40 o 
   1   7  22      957.48      945.88    187.24 o 
   3   7  22       59.56       43.31    141.88 o 
 -18   8  22      479.29      416.01    143.14 o 
 -16   8  22      249.73       40.25    135.10 o 
 -14   8  22     2150.04     1942.89    227.34 o 
 -12   8  22      662.97      541.98    158.38 o 
 -10   8  22      479.53      431.27    149.04 o 
  -8   8  22     1159.60     1451.61    325.05 o 
  -6   8  22     1346.22     1332.59    198.38 o 
  -4   8  22      383.13      385.05    158.57 o 
  -2   8  22     1505.17     1926.56    231.09 o 
   0   8  22       49.46      199.98    157.26 o 
   2   8  22      874.69      690.72    191.44 o 
 -17   9  22      302.64      212.08    153.26 o 
 -15   9  22      738.83      741.58    185.74 o 
 -13   9  22        2.34        0.00    120.39 o 
 -11   9  22     1973.32     1806.03    325.05 o 
  -9   9  22      916.64     1069.96    204.91 o 
  -7   9  22      377.54      454.30    160.08 o 
  -5   9  22      792.90     1142.60    201.82 o 
  -3   9  22      252.64       70.47    151.79 o 
  -1   9  22      217.03      174.69    156.73 o 
 -14  10  22      784.06      828.41    200.45 o 
 -12  10  22      150.52       34.29    163.92 o 
 -10  10  22       33.67       66.42    144.19 o 
  -8  10  22      564.98      527.86    175.84 o 
  -6  10  22      340.13      433.47    174.02 o 
  -4  10  22      103.56      302.84    167.29 o 
 -23   1  23      105.57        0.00    135.94 o 
 -21   1  23      403.97      369.29    151.82 o 
 -19   1  23      344.74      406.99    144.23 o 
 -17   1  23     1076.55     1106.60    173.81 o 
 -15   1  23      448.22      356.19    127.06 o 
 -13   1  23       81.58      140.80     92.48 o 
 -11   1  23      195.43      180.89     79.27 o 
  -9   1  23       12.01        0.00     67.16 o 
  -7   1  23     1912.34     2012.04    183.03 o 
  -5   1  23       97.06      204.84     92.59 o 
  -3   1  23       93.34      168.13    118.76 o 
  -1   1  23       49.53      151.29    109.45 o 
   1   1  23      741.15      742.91    208.63 o 
   3   1  23      159.50      172.07    112.45 o 
   5   1  23       17.44       90.00    112.57 o 
 -22   2  23      364.80      168.17    164.86 o 
 -20   2  23     1325.31     1381.52    361.38 o 
 -18   2  23      245.09      265.45    134.35 o 
 -16   2  23      431.54      377.04    133.02 o 
 -14   2  23     2036.12     1608.97    488.78 o 
 -12   2  23     3576.48     3282.08    242.39 o 
 -10   2  23     2015.85     1958.76    358.48 o 
  -8   2  23       27.18        0.00     97.84 o 
  -6   2  23      396.07      347.53     95.03 o 
  -4   2  23      205.98      176.12     91.73 o 
  -2   2  23     1885.14     2294.93    452.65 o 
   0   2  23       84.81       74.36    104.00 o 
   2   2  23      316.39      463.06    140.04 o 
   4   2  23      355.37      432.21    145.33 o 
   6   2  23        9.77        0.00    107.62 o 
 -23   3  23      394.57      489.35    173.63 o 
 -21   3  23     1802.35     1758.61    223.80 o 
 -19   3  23      492.66      272.22    142.61 o 
 -17   3  23     3242.09     3137.72    390.13 o 
 -15   3  23      406.92      338.88    104.85 o 
 -13   3  23      460.66      436.42    104.62 o 
 -11   3  23       97.43       99.97     83.71 o 
  -9   3  23     1194.85     1168.72    159.58 o 
  -7   3  23      602.49      618.31    140.27 o 
  -5   3  23     1679.28     1783.31    142.72 o 
  -3   3  23      121.74       61.87     80.18 o 
  -1   3  23      218.35      356.10    134.12 o 
   1   3  23     1123.37     1177.81    280.35 o 
   3   3  23      313.75      433.76    210.49 o 
   5   3  23      390.61      606.05    162.56 o 
 -22   4  23       47.11       29.60    132.48 o 
 -20   4  23      896.55      796.13    179.29 o 
 -18   4  23      801.56      842.91    142.66 o 
 -16   4  23       81.02       27.67     95.05 o 
 -14   4  23     3527.10     3787.04    307.34 o 
 -12   4  23     1576.01     1631.72    341.17 o 
 -10   4  23      581.78      577.44    137.38 o 
  -8   4  23      413.07      474.35    136.58 o 
  -6   4  23      943.38      797.63    152.74 o 
  -4   4  23       26.97        0.00    106.48 o 
  -2   4  23      497.58      496.96    197.67 o 
   0   4  23       48.83       35.99     87.70 o 
   2   4  23      319.55      544.43    174.17 o 
   4   4  23      509.66      604.28    305.49 o 
 -21   5  23     1831.67     1872.85    200.94 o 
 -19   5  23        1.36        0.00     99.45 o 
 -17   5  23     2382.24     2218.76    189.22 o 
 -15   5  23      554.96      556.56    123.62 o 
 -13   5  23       25.42        0.00    103.35 o 
 -11   5  23     1779.93     1687.44    192.70 o 
  -9   5  23     4141.14     4481.51    484.32 o 
  -7   5  23     2167.02     1996.61    459.17 o 
  -5   5  23     1960.48     1918.01    205.43 o 
  -3   5  23       37.03        0.00    134.12 o 
  -1   5  23       74.69       80.18    126.86 o 
   1   5  23      575.86      712.94    134.60 o 
   3   5  23      168.47      163.34    136.58 o 
 -20   6  23      852.88      686.28    154.03 o 
 -18   6  23      380.70      338.35    129.36 o 
 -16   6  23        2.00        0.00     95.35 o 
 -14   6  23      810.54      725.48    161.23 o 
 -12   6  23      416.94      475.49    143.22 o 
 -10   6  23      120.84       87.28    120.30 o 
  -8   6  23     2852.33     3290.56    472.21 o 
  -6   6  23      406.22      507.11    155.93 o 
  -4   6  23      220.01       43.02    125.96 o 
  -2   6  23      285.35      315.28    146.86 o 
   0   6  23       99.84        0.00    190.00 o 
   2   6  23       36.32       69.72    100.50 o 
 -19   7  23        5.80      117.06    119.97 o 
 -17   7  23      213.81      126.21    110.72 o 
 -15   7  23      453.36      221.05    146.89 o 
 -13   7  23       12.43        0.00    114.98 o 
 -11   7  23      571.09      682.68    204.91 o 
  -9   7  23      126.00       23.64    127.29 o 
  -7   7  23       65.07      103.11    133.28 o 
  -5   7  23      447.95      556.45    188.14 o 
  -3   7  23        0.45       73.92    134.77 o 
  -1   7  23      336.00      134.63    160.20 o 
   1   7  23        6.14        0.00    143.94 o 
 -18   8  23        1.18        0.00    136.79 o 
 -16   8  23        9.61        0.00    129.95 o 
 -14   8  23      121.33       92.08    131.01 o 
 -12   8  23       12.32       78.69    132.02 o 
 -10   8  23       32.61        0.00    122.16 o 
  -8   8  23      162.89      100.12    139.24 o 
  -6   8  23      165.28        0.00    130.44 o 
  -4   8  23      156.94      106.12    143.20 o 
  -2   8  23        1.56        0.00    135.36 o 
   0   8  23      116.34       15.92    148.07 o 
 -15   9  23        9.13        0.00    138.94 o 
 -13   9  23        0.60        0.00    131.22 o 
 -11   9  23        3.91       14.91    133.71 o 
  -9   9  23      103.62       35.48    137.83 o 
  -7   9  23       77.82       76.63    142.32 o 
  -5   9  23      394.29      382.14    166.59 o 
  -3   9  23       66.69      110.55    190.93 o 
 -10  10  23       90.65       98.93    153.26 o 
  -8  10  23       99.38       41.34    149.41 o 
 -22   0  24      334.57      277.55    223.53 o 
 -20   0  24     2466.48     2658.18    353.93 o 
 -18   0  24     3687.04     3610.05    376.28 o 
 -16   0  24       35.81        0.00    152.75 o 
 -14   0  24     6029.52     6346.47    430.30 o 
 -12   0  24     6684.43     7955.90    450.79 o 
 -10   0  24      706.40      718.44    136.32 o 
  -8   0  24      656.93      560.42    131.22 o 
  -6   0  24       52.97      108.04    178.83 o 
  -4   0  24     1920.89     2293.07    299.91 o 
  -2   0  24     1152.72     1544.24    264.51 o 
   0   0  24        6.23       14.90    143.43 o 
   2   0  24      414.82      640.79    214.22 o 
   4   0  24      591.40      780.50    238.43 o 
 -23   1  24      230.04      223.60    155.28 o 
 -21   1  24      620.31      479.77    161.35 o 
 -19   1  24     1182.70     1140.08    187.69 o 
 -17   1  24     2836.18     3032.61    243.02 o 
 -15   1  24     2697.35     3130.85    238.31 o 
 -13   1  24      636.09      652.43    118.29 o 
 -11   1  24      139.66      136.93     86.86 o 
  -9   1  24      463.11      406.76     97.68 o 
  -7   1  24     1301.84     1149.39    323.57 o 
  -5   1  24     4637.36     5138.23    269.17 o 
  -3   1  24      289.78      246.92    127.26 o 
  -1   1  24      934.40     1238.37    176.72 o 
   1   1  24      741.10      822.03    167.65 o 
   3   1  24       43.06       72.87    109.30 o 
 -22   2  24      157.62      189.18    146.19 o 
 -20   2  24      314.62      369.09    154.56 o 
 -18   2  24      101.45      169.31    130.94 o 
 -16   2  24       37.95        0.00    113.25 o 
 -14   2  24     2553.76     2393.14    625.78 o 
 -12   2  24     2546.49     2487.06    171.74 o 
 -10   2  24     1633.32     1496.54    191.26 o 
  -8   2  24      818.94      896.84    171.38 o 
  -6   2  24        7.03       75.79     82.76 o 
  -4   2  24       37.58       25.80     86.24 o 
  -2   2  24      531.49      693.96    165.79 o 
   0   2  24       83.60      119.07    112.33 o 
   2   2  24      874.76     1056.78    179.93 o 
   4   2  24      240.25      498.22    155.58 o 
 -21   3  24      295.02      335.01    162.00 o 
 -19   3  24       16.48       22.05    125.54 o 
 -17   3  24      203.26      133.29    100.33 o 
 -15   3  24      634.46      625.93    122.85 o 
 -13   3  24        0.42        0.00     80.24 o 
 -11   3  24      101.46      100.57    115.00 o 
  -9   3  24       81.97      167.55    122.79 o 
  -7   3  24      231.65      102.04    115.25 o 
  -5   3  24        6.47      122.97    119.47 o 
  -3   3  24      177.44      164.34     90.24 o 
  -1   3  24       88.23        0.00    107.84 o 
   1   3  24      453.05      512.66    154.37 o 
   3   3  24       20.10       90.19    123.59 o 
 -22   4  24      223.04      151.63    152.61 o 
 -20   4  24      143.53      134.12    144.26 o 
 -18   4  24        0.84        0.00     97.41 o 
 -16   4  24      442.33      479.30    120.67 o 
 -14   4  24       97.23       63.93     92.92 o 
 -12   4  24        3.81        0.00    120.15 o 
 -10   4  24      369.69      417.04    138.61 o 
  -8   4  24      538.49      725.93    157.47 o 
  -6   4  24       40.04        0.00    113.15 o 
  -4   4  24       41.30      112.93    125.14 o 
  -2   4  24       12.81       52.64     87.52 o 
   0   4  24      340.17      255.08    130.60 o 
   2   4  24        0.20       21.02    116.13 o 
 -21   5  24        4.38        0.00    137.84 o 
 -19   5  24      252.44      237.44    125.58 o 
 -17   5  24       86.19      128.71    110.80 o 
 -15   5  24      160.58      173.90    103.50 o 
 -13   5  24       11.27        0.00    109.15 o 
 -11   5  24      361.06      336.01    137.28 o 
  -9   5  24       86.04       79.97    123.36 o 
  -7   5  24       37.80       56.51    126.53 o 
  -5   5  24      627.89      706.60    162.35 o 
  -3   5  24      270.93      144.36    134.35 o 
  -1   5  24      304.43      225.96    195.59 o 
   1   5  24        9.01       38.40    123.36 o 
 -20   6  24      724.04      485.93    148.02 o 
 -18   6  24        4.48        0.00    110.15 o 
 -16   6  24      357.53      330.26    144.42 o 
 -14   6  24       41.96       38.09    116.78 o 
 -12   6  24     2714.00     2774.09    772.12 o 
 -10   6  24      458.29      457.87    175.10 o 
  -8   6  24     2313.13     2104.59    393.98 o 
  -6   6  24       56.26        0.00    126.61 o 
  -4   6  24      425.35      340.36    147.99 o 
  -2   6  24      245.52      224.33    150.86 o 
   0   6  24        3.89        0.00    129.13 o 
 -17   7  24     1078.62      639.51    180.30 o 
 -15   7  24      440.95      491.94    160.64 o 
 -13   7  24      126.37      177.43    134.27 o 
 -11   7  24      536.55      440.19    159.12 o 
  -9   7  24     1271.20     1380.14    267.31 o 
  -7   7  24      462.39      209.77    156.47 o 
  -5   7  24     1493.42     1738.14    222.21 o 
  -3   7  24       53.11       90.00    135.52 o 
  -1   7  24      309.09      266.57    161.52 o 
 -16   8  24      152.21       85.11    147.22 o 
 -14   8  24      468.95      416.43    166.24 o 
 -12   8  24     1728.10     1651.06    227.48 o 
 -10   8  24      172.18       41.56    140.06 o 
  -8   8  24     2154.92     2463.01    575.60 o 
  -6   8  24      138.29       37.48    143.66 o 
  -4   8  24      110.02      109.08    152.64 o 
 -11   9  24      516.87      544.75    183.37 o 
  -9   9  24     1149.83     1006.62    306.43 o 
  -7   9  24      120.26      171.06    162.25 o 
 -21   1  25      194.45      113.34    146.19 o 
 -19   1  25        8.66        7.30    125.79 o 
 -17   1  25      250.96      218.40    138.23 o 
 -15   1  25      731.05      869.36    163.79 o 
 -13   1  25      168.09      123.29    122.16 o 
 -11   1  25      522.33      408.30    107.44 o 
  -9   1  25       24.94        0.00    100.50 o 
  -7   1  25       69.83        4.65     83.26 o 
  -5   1  25      496.03      642.99    155.93 o 
  -3   1  25        3.65        5.00    107.84 o 
  -1   1  25       34.28       19.32    108.75 o 
   1   1  25      270.22      224.87    126.26 o 
   3   1  25        1.15        0.00    104.03 o 
 -22   2  25       37.45       99.05    150.09 o 
 -20   2  25     2080.43     1998.36    237.08 o 
 -18   2  25     1097.56     1078.28    189.55 o 
 -16   2  25      171.27      231.34    139.60 o 
 -14   2  25      728.93      803.10    151.53 o 
 -12   2  25     1994.09     2270.31    352.66 o 
 -10   2  25      393.26      390.94    135.59 o 
  -8   2  25     1237.70     1142.05    166.89 o 
  -6   2  25       53.43       10.85    116.82 o 
  -4   2  25       53.33      130.81    118.20 o 
  -2   2  25      551.01      480.69    146.26 o 
   0   2  25      100.17      137.91    130.39 o 
   2   2  25      561.75      700.72    205.84 o 
 -21   3  25      291.64      248.40    160.45 o 
 -19   3  25       33.71        0.00    129.43 o 
 -17   3  25      768.54      688.73    167.84 o 
 -15   3  25     1435.73     1653.18    173.64 o 
 -13   3  25     1541.52     1592.33    252.98 o 
 -11   3  25      329.50      236.25    132.02 o 
  -9   3  25       13.80        0.00    114.57 o 
  -7   3  25        3.06        0.00    111.81 o 
  -5   3  25     1956.92     1960.93    205.88 o 
  -3   3  25      104.47      115.15    116.40 o 
  -1   3  25      910.40      831.11    310.15 o 
   1   3  25      519.87      605.20    160.65 o 
 -20   4  25     1372.45     1376.47    216.42 o 
 -18   4  25      947.67      936.74    151.24 o 
 -16   4  25      333.70      180.41    111.63 o 
 -14   4  25      226.73      259.87    151.82 o 
 -12   4  25     1859.56     2105.37    481.53 o 
 -10   4  25      175.85      327.08    139.58 o 
  -8   4  25     1633.12     2050.11    455.45 o 
  -6   4  25      155.99      258.53    136.43 o 
  -4   4  25      816.94      913.67    173.12 o 
  -2   4  25      752.49     1013.35    277.55 o 
   0   4  25       52.66       11.98    121.63 o 
 -19   5  25      143.85      201.26    129.62 o 
 -17   5  25      540.88      389.48    127.23 o 
 -15   5  25     1131.43     1199.18    483.39 o 
 -13   5  25      178.49      213.13    136.00 o 
 -11   5  25     1705.98     2150.87    510.40 o 
  -9   5  25      163.96       60.64    129.76 o 
  -7   5  25      428.79      325.72    148.57 o 
  -5   5  25     1813.27     1447.67    198.06 o 
  -3   5  25      134.69      119.35    139.76 o 
  -1   5  25      438.58      396.66    165.13 o 
 -18   6  25      124.43       47.11    131.95 o 
 -16   6  25      221.49       19.53    129.63 o 
 -14   6  25      629.16      743.81    174.10 o 
 -12   6  25      769.23      610.78    168.73 o 
 -10   6  25      495.26      495.80    161.05 o 
  -8   6  25     1870.76     2103.48    529.03 o 
  -6   6  25       19.57        0.00    123.51 o 
  -4   6  25        5.83        0.00    128.02 o 
  -2   6  25      627.01      529.52    168.57 o 
 -15   7  25      111.02      235.10    151.96 o 
 -13   7  25      168.75       21.57    136.93 o 
 -11   7  25      271.32      242.16    150.36 o 
  -9   7  25      159.47      110.17    143.06 o 
  -7   7  25       50.18        0.00    131.53 o 
  -5   7  25       28.86      125.50    151.10 o 
  -3   7  25       64.04        0.00    142.36 o 
 -12   8  25        0.13       55.63    144.07 o 
 -10   8  25        0.03        0.00    143.69 o 
  -8   8  25        2.77       56.48    151.59 o 
  -6   8  25      143.33       32.63    150.65 o 
 -20   0  26     1271.62     1596.40    316.67 o 
 -18   0  26     3043.42     3218.87    385.59 o 
 -16   0  26      590.03      480.60    219.81 o 
 -14   0  26     2446.26     2022.97    303.63 o 
 -12   0  26     2061.89     1561.00    262.65 o 
 -10   0  26      106.23       68.92    152.75 o 
  -8   0  26     3565.62     3898.78    368.83 o 
  -6   0  26       15.80       46.57    197.45 o 
  -4   0  26      970.46     1119.53    264.51 o 
  -2   0  26        8.55       20.49    162.06 o 
   0   0  26        0.13       42.84    156.47 o 
 -21   1  26      476.28      352.39    164.51 o 
 -19   1  26      191.61      125.74    143.57 o 
 -17   1  26      543.31      564.32    163.98 o 
 -15   1  26     4771.92     5317.40    303.59 o 
 -13   1  26      103.81      140.06    123.06 o 
 -11   1  26     2662.55     1834.21    333.10 o 
  -9   1  26      133.52      102.45    173.24 o 
  -7   1  26      471.96      390.79    146.74 o 
  -5   1  26     1776.19     1973.34    217.01 o 
  -3   1  26       41.86      169.18    128.83 o 
  -1   1  26      258.75      301.29    129.76 o 
   1   1  26      315.36      434.58    143.22 o 
 -20   2  26      470.45      297.63    161.25 o 
 -18   2  26      534.55      573.53    170.11 o 
 -16   2  26      366.27      213.15    139.32 o 
 -14   2  26     1327.29     1032.88    171.81 o 
 -12   2  26      130.53        4.43    118.54 o 
 -10   2  26       59.61        0.00    110.83 o 
  -8   2  26      763.50      681.03    156.21 o 
  -6   2  26        1.34      104.32    206.77 o 
  -4   2  26      101.38      230.57    122.68 o 
  -2   2  26      197.73      269.12    131.80 o 
   0   2  26        0.05        0.00    110.41 o 
 -19   3  26       37.24        8.18    138.17 o 
 -17   3  26      184.18      141.46    135.59 o 
 -15   3  26      274.33      117.59    109.02 o 
 -13   3  26      330.84      249.46    151.82 o 
 -11   3  26      292.93      267.34    139.18 o 
  -9   3  26      609.17      342.72    142.25 o 
  -7   3  26      557.37      477.23    150.09 o 
  -5   3  26      148.20      250.76    139.58 o 
  -3   3  26       20.46       44.71    208.63 o 
  -1   3  26       81.42      210.90    134.69 o 
 -18   4  26       80.28      162.38    143.44 o 
 -16   4  26        2.56        0.00    100.27 o 
 -14   4  26       13.29       62.31    126.53 o 
 -12   4  26      122.61       22.18    129.63 o 
 -10   4  26      390.90      319.97    149.42 o 
  -8   4  26      420.03      395.30    149.54 o 
  -6   4  26       76.44        0.00    128.42 o 
  -4   4  26       23.98       17.18    132.79 o 
  -2   4  26       11.91        0.00    216.08 o 
 -17   5  26        2.98        0.00    127.48 o 
 -15   5  26      330.36      356.38    153.07 o 
 -13   5  26       93.81      176.06    140.90 o 
 -11   5  26      323.11      309.01    180.69 o 
  -9   5  26      127.50       95.18    141.86 o 
  -7   5  26        8.06        0.00    138.78 o 
  -5   5  26      262.21      139.71    142.11 o 
  -3   5  26        0.74       84.25    144.55 o 
 -16   6  26      352.62      344.05    160.41 o 
 -14   6  26        5.87        0.00    128.00 o 
 -12   6  26      534.21      307.53    157.90 o 
 -10   6  26       26.35        0.00    130.24 o 
  -8   6  26      796.63      916.12    190.03 o 
  -6   6  26        6.13        0.00    137.28 o 
  -4   6  26      415.88      309.34    162.02 o 
 -13   7  26      124.00      279.24    163.80 o 
 -11   7  26     1514.94     1509.06    255.20 o 
  -9   7  26      143.30       27.45    144.42 o 
  -7   7  26      432.68      502.82    181.71 o 
 -19   1  27       51.39       57.58    194.66 o 
 -17   1  27       84.85      192.35    146.65 o 
 -15   1  27       30.85       21.01    132.96 o 
 -13   1  27       49.50        0.00    120.39 o 
 -11   1  27     1190.14     1262.96    249.61 o 
  -9   1  27      359.30      262.65    212.36 o 
  -7   1  27       53.64       31.67    210.49 o 
  -5   1  27      225.25      159.00    176.96 o 
  -3   1  27       17.24      169.19    132.88 o 
  -1   1  27        6.48      108.48    118.59 o 
 -18   2  27      955.83      926.28    193.41 o 
 -16   2  27      133.99      198.46    146.05 o 
 -14   2  27     1487.36      720.89    219.81 o 
 -12   2  27      211.21      119.91    167.65 o 
 -10   2  27      389.68      250.08    128.45 o 
  -8   2  27      539.18      522.35    153.89 o 
  -6   2  27      348.04      139.71    227.26 o 
  -4   2  27      380.47      242.11    139.95 o 
  -2   2  27      294.15      394.85    151.59 o 
 -19   3  27      160.68      236.27    157.40 o 
 -17   3  27      462.73      327.80    158.62 o 
 -15   3  27      771.41      793.54    238.43 o 
 -13   3  27      202.05      219.23    141.83 o 
 -11   3  27      682.10      778.06    168.28 o 
  -9   3  27      147.96       57.77    181.62 o 
  -7   3  27      422.46      402.83    152.16 o 
  -5   3  27      566.55      629.62    264.51 o 
  -3   3  27       38.44        0.00    216.08 o 
 -18   4  27     1270.23     1229.35    210.84 o 
 -16   4  27       98.64       29.43    138.61 o 
 -14   4  27     2557.91     2540.20    801.92 o 
 -12   4  27      319.51      202.03    149.94 o 
 -10   4  27      117.88      284.69    153.47 o 
  -8   4  27      637.66      414.00    264.51 o 
  -6   4  27       43.86       60.70    137.38 o 
  -4   4  27      917.80      817.76    285.00 o 
 -15   5  27      540.83      394.69    166.46 o 
 -13   5  27      180.49      150.09    145.07 o 
 -11   5  27     2089.96     2248.68    393.98 o 
  -9   5  27       20.46        0.00    140.97 o 
  -7   5  27      513.97      402.31    163.89 o 
  -5   5  27      310.65      293.08    165.96 o 
 -12   6  27      206.06      207.46    159.71 o 
 -10   6  27      298.88      309.45    230.98 o 
  -8   6  27      734.43      805.75    259.86 o 
 -18   0  28     1328.35     1210.80    305.49 o 
 -16   0  28       28.62       46.57    206.77 o 
 -14   0  28     2821.72     2762.49    350.20 o 
  -6   0  28      327.90      579.32    251.47 o 
  -4   0  28      323.48      381.87    210.49 o 
 -17   1  28     2433.88     2387.87    305.49 o 
 -15   1  28      194.89      208.76    145.76 o 
 -13   1  28        8.20        0.00    160.20 o 
 -11   1  28     1380.31     1005.90    244.02 o 
  -9   1  28      539.89      294.32    242.16 o 
  -7   1  28      798.32      840.11    275.69 o 
  -5   1  28      402.15      553.77    165.59 o 
 -16   2  28      149.48       62.22    137.38 o 
 -14   2  28     1120.07      506.67    217.94 o 
 -12   2  28       20.91       53.30    128.83 o 
 -10   2  28       17.42        0.00    124.42 o 
  -8   2  28      188.54      357.65    249.61 o 
  -6   2  28       61.42      154.61    232.85 o 
 -15   3  28       87.91        0.00    163.92 o 
 -13   3  28        0.35        0.00    134.52 o 
 -11   3  28       77.13        2.87    163.92 o 
  -9   3  28       11.54        0.00    130.18 o 
  -7   3  28      459.70      411.67    257.06 o 
  -5   3  28      256.12      264.51    260.79 o 
 -14   4  28       54.04        0.00    141.88 o 
 -12   4  28       80.79       55.17    152.95 o 
 -10   4  28      113.01       72.90    137.84 o 
  -8   4  28       84.43        0.00    133.36 o 
 -13   1  29       57.35       76.37    178.83 o 
  -9   1  29      395.89      128.53    240.30 o 
 -12   2  29      275.31      141.57    188.14 o 
 -10   2  29       84.06      137.85    229.12 o 
                                                 
